# Supplementary material for: The chromosome-scale reference genome of mirid bugs (Adelphocoris suturalis) genome provides insights into omnivory, insecticide resistance, and survival adaptation
Source: BMC Biol. 2023 Sep 19;21:195. doi: 10.1186/s12915-023-01666-3 (PMC10510153; doi:10.1186/s12915-023-01666-3)
Supplement: Supplementary file 2 — Additional file 2: Table S1. Summary of Illumina reads (DNA) for A. suturalis. Table S2. Summary of PacBio reads for A. suturalis. Table S3. Summary of 10x Chromium Linked-reads for A. suturalis. Table S4. Summary of Hi-C reads for A. suturalis. Table S5. Summary of A. suturalis genome assembly. Table S6. Summary of Illumina reads mapping to A. suturalis genome. Table S7. Assessment of the genome assembly completeness by BUSCO. Table S8. Assessment of the genome annotation completeness by BUSCO. Table S9. Relative amounts of the major TE families in A. suturalis genome. Table S10. GO enrichment analysis of orthologous genes in A. suturalis and A. lucorum. Table S11. KEGG enrichment analysis of orthologous genes in A. suturalis and A. lucorum. Table S12. KEGG enrichment analysis of gene families that are unique to A. suturalis. Table S13. Gene number comparison of detoxification enzymes and insecticide resistance genes in A. suturalis. Table S14. Gene number comparison of chemosensory receptor genes in A. suturalis. Table S15. Gene number comparison of digestive enzyme genes in A. suturalis. S16. Gene number involved in energy consumption during A. suturalis flight. Table S17. Functional annotation of candidate effectors for A. suturalis. Table S18. Primers used for dsRNA amplification and relative expression detection. [file 12915_2023_1666_MOESM2_ESM.xlsx]

## Sheet: Supplementary Table 1
Supplementary Table 1 Summary of Illumina reads (DNA) for A. suturalis.
Library type	Insert size	Reads	Raw-reads (G)	Clean-reads (G)	C/R Ratio %	Read Length (bp)	Sequence Depth (X)	%GC
Pair-end	300bp	AS285A_R[12].fq	308	273	88.6	150	160.6	38
Pair-end	300bp	AS285_S40_L007_R[12].fq	92	72	78.3	150	42.4	38
Pair-end	500bp	AS485_R[12].fq	108	82	75.9	150	48.2	38
Pair-end	700bp	AS675_R[12].fq	102	70	68.6	150	41.2	38
Mate-pair	3K	AS3K_R[12].fq	50	32	64	150	18.8	42
Mate-pair	5K	AS5K_R[12].fq	36	23	63.9	150	13.5	43
Mate-pair	8K	AS8K_R[12].fq	42	19.6	46.7	150	11.5	45

## Sheet: Supplementary Table 2
Supplementary Table 2 Summary of PacBio reads for A. suturalis.
Platform	Total Data (bp)	N50 length	Total records
PacBio RS Ⅱ	156590175684	13876	17,634,008
PacBio Sequel Ⅱ	326384540915	17453	25,228,409

## Sheet: Supplementary Table 3
Supplementary Table 3 Summary of 10x Chromium Linked-reads for A. suturalis.
Sample	Size (G)
s5tou_AK923_S1_L001_R1_001.fastq	61
s5tou_AK923_S1_L001_R2_001.fastq	61
s5tou_AK924_S1_L001_R1_001.fastq	32
s5tou_AK924_S1_L001_R2_001.fastq	32
s5tou_AK925_S1_L001_R1_001.fastq	69
s5tou_AK925_S1_L001_R2_001.fastq	69
s5tou_AK926_S1_L001_R1_001.fastq	76
s5tou_AK926_S1_L001_R2_001.fastq	76

## Sheet: Supplementary Table 4
Supplementary Table 4 Summary of HiC reads for A. suturalis.
	Read 1	Read 2
Total Reads	6758075	6758075
Not Truncated	5923094	5894820
Truncated	834981	863255
Too short to map	93174	99860
Average length of truncated sequence	73	71.02
Unique Alignments	2151238	1964335
Multiple Alignments	2386601	2313011
Failed To Align	2127062	2380869
Paired	924301	924301
	All Di-Tags	Unique Di-Tags
Read Pairs	281145	214451
Cis-close (< 10Kbp)	10636	8136
Cis-far (> 10Kbp)	27795	21029
Trans	242714	185286

## Sheet: Supplementary Table 5
Supplementary Table 5 Summary of A. suturalis genome assembly.
Number of scaffolds	98
Total size of scaffolds	1287542501
Longest scaffold	188721829
Shortest scaffold	1000
Number of scaffolds > 1K nt	94 (95.9%)
Number of scaffolds > 10K nt	50 (51.0%)
Number of scaffolds > 100K nt	20 (20.4%)
Number of scaffolds > 1M nt	16 (16.3%)
Number of scaffolds > 10M nt	14 (14.3%)
Mean scaffold size	13138189
Median scaffold size	10277
N90 scaffold length	57361484
L90 scaffold count	11
N50 scaffold length	120629110
L50 scaffold count	5
scaffold %A	30.81
scaffold %C	19.19
scaffold %G	19.19
scaffold %T	30.81
scaffold %N	0.01
scaffold %non-ACGTN	0
Number of scaffold non-ACGTN nt	0
Percentage of assembly in scaffolded contigs	0.998
Percentage of assembly in unscaffolded contigs	0.002
Average number of contigs per scaffold	14.3
Average length of break (>25 Ns) between contigs in scaffold	86
Number of contigs	1404
Number of contigs in scaffolds	1322
Number of contigs not in scaffolds	82
Total size of contigs	1287429501
Longest contig	21096347
Shortest contig	1000
Number of contigs > 1K nt	1400 (99.7%)
Number of contigs > 10K nt	1356 (96.6%)
Number of contigs > 100K nt	1123 (80.0%)
Number of contigs > 1M nt	320 (22.8%)
Number of contigs > 10M nt	12 (0.9%)
Mean contig size	916973
Median contig size	269008
N90 contig length	406528
L90 contig count	564
N50 contig length	2835448
L50 contig count	111
contig %A	30.81
contig %C	19.19
contig %G	19.19
contig %T	30.81
contig %N	0
contig %non-ACGTN	0
Number of contig non-ACGTN nt	0

## Sheet: Supplementary Table 6
Supplementary Table 6 Summary of Illumina reads mapping to A. suturalis genome.
Sample	Mapping Rate (%)	Insert Size	Library type
AS285A	89.6	300	Pair-end
AS485	89.73	500	Pair-end
AS675	89.36	700	Pair-end
AS3K	70.69	3000	Mate-pair
AS5K	72.39	5000	Mate-pair
AS8K	70.56	8000	Mate-pair

## Sheet: Supplementary Table 7
Supplementary Table 7 Assessment of the genome assembly completeness by BUSCO.
Type	Number	Percent (%)
Complete BUSCOs (C)	1303	95.3
Complete and single-copy BUSCOs (S)	1275	93.3
Complete and duplicated BUSCOs (D)	28	2
Fragmented BUSCOs (F)	8	0.6
Missing BUSCOs (M)	56	4.1
Total BUSCO groups searched	1367	-

## Sheet: Supplementary Table 8
Supplementary Table 8 Assessment of the genome annotation completeness by BUSCO.
Type	Number	Percent (%)
Complete BUSCOs (C)	1181	86.4
Complete and single-copy BUSCOs (S)	1103	80.7
Complete and duplicated BUSCOs (D)	78	5.7
Fragmented BUSCOs (F)	35	2.6
Missing BUSCOs (M)	151	11.0
Total BUSCO groups searched	1367	-

## Sheet: Supplementary Table 9
Supplementary Table 9 Relative amounts of the major TE families in A. suturalis genome.
Repeat Classes
Total Sequences:	98
Total Length:	1,287,542,501 bp
Class		Subclass	Number	Length (bp)	Percentage (%)
Class-I: Retrotransposon			3182253	621056145	0.4824
	SINEs		9099	1341552	0.001
	Penelope		107504	20833345	0.0162
	LINEs		2419444	427399985	0.332
		CRE/SLACS	57552	10141289	0.0079
		L2/CR1/Rex	452164	84453049	0.0656
		R1/LOA/Jockey	244603	47328880	0.0368
		R2/R4/NeSL	572076	91819860	0.0713
		RTE/Bov-B	210212	36925680	0.0287
		L1/CIN4	13121	1835240	0.0014
	LTRs		753710	192314608	0.1494
		BEL/Pao	48707	13020030	0.0101
		Gypsy/DIRS1	489882	132769708	0.1031
		Ty1/Copia	127618	32798099	0.0255
		Retroviral	8954	1493994	0.0012
Class-II: DNA transposons			1413594	250398740	0.1945
		hobo-Activator	218673	39790758	0.0309
		Tc1-IS630-Pogo	343715	58323412	0.0453
		En-Spm	43	18099	0
		MuDR-IS905	389	70209	0.0001
		PiggyBac	18557	3585590	0.0028
		PiggyBac	27918	5160658	0.004
		Other (Mirage, P-element, Transib)	14088	3490700	0.0027
Rolling-circles			133828	20298554	0.0158
Unknown			160487	23534935	0.0183
Total interspersed				894989820	0.6951
Low complexity			15852	781084	0.0006
Satellite			10589	1271985	0.001
Small RNA			23602	4342835	0.0034
Simple repeat			243379	15512287	0.012
Total				936799875	0.7276

## Sheet: Supplementary Table 10
Supplementary Table 10 GO enrichment analysis of orthologous genes in A. suturalis and A. lucorum.
##Statistical test method: hypergeometric test / Fisher's exact test
##FDR correction method: Benjamini and Hochberg
#Term	Database	ID	Input number	Background number	P-Value	Corrected P-Value
protein binding	Gene Ontology	GO:0005515	2376	11779	0	0
cytosol	Gene Ontology	GO:0005829	1174	5095	3.40767e-198	1.08347e-194
nucleoplasm	Gene Ontology	GO:0005654	906	3630	2.04063e-164	4.32545e-161
nucleus	Gene Ontology	GO:0005634	1066	5208	2.11407e-143	3.36085e-140
cytoplasm	Gene Ontology	GO:0005737	966	4624	2.75769e-132	3.50723e-129
membrane	Gene Ontology	GO:0016020	582	2075	3.38017e-118	3.58242e-115
mitochondrion	Gene Ontology	GO:0005739	410	1258	3.89432e-98	3.0955e-95
extracellular exosome	Gene Ontology	GO:0070062	535	2085	1.93012e-95	1.36374e-92
RNA binding	Gene Ontology	GO:0003723	420	1366	5.79407e-94	3.68445e-91
ATP binding	Gene Ontology	GO:0005524	359	1463	8.58919e-59	4.96534e-56
mitochondrial inner membrane	Gene Ontology	GO:0005743	158	385	1.3145e-47	6.96576e-45
plasma membrane	Gene Ontology	GO:0005886	699	4619	2.06052e-42	1.00791e-39
nucleolus	Gene Ontology	GO:0005730	223	839	6.77445e-41	3.07705e-38
mitochondrial matrix	Gene Ontology	GO:0005759	141	370	1.06691e-39	4.52299e-37
endoplasmic reticulum membrane	Gene Ontology	GO:0005789	235	942	2.51161e-39	9.98209e-37
intracellular membrane-bounded organelle	Gene Ontology	GO:0043231	207	788	2.19286e-37	8.20259e-35
oxidation-reduction process	Gene Ontology	GO:0055114	164	525	3.61149e-37	1.27586e-34
metal ion binding	Gene Ontology	GO:0046872	410	2298	3.86276e-37	1.2928e-34
lysosomal membrane	Gene Ontology	GO:0005765	126	318	5.92963e-37	1.88533e-34
Golgi apparatus	Gene Ontology	GO:0005794	232	1002	1.34644e-34	4.07714e-32
endoplasmic reticulum	Gene Ontology	GO:0005783	233	1018	4.23803e-34	1.22498e-31
identical protein binding	Gene Ontology	GO:0042802	278	1456	4.14675e-29	1.14649e-26
Golgi membrane	Gene Ontology	GO:0000139	149	616	3.90658e-24	1.03508e-21
integral component of membrane	Gene Ontology	GO:0016021	513	3643	5.61232e-24	1.42755e-21
centrosome	Gene Ontology	GO:0005813	130	506	3.7853e-23	9.25797e-21
viral process	Gene Ontology	GO:0016032	121	456	1.28772e-22	3.03283e-20
protein transport	Gene Ontology	GO:0015031	98	320	3.33897e-22	7.58305e-20
lysosome	Gene Ontology	GO:0005764	87	262	9.64523e-22	2.11497e-19
neutrophil degranulation	Gene Ontology	GO:0043312	122	482	2.36445e-21	4.85017e-19
perinuclear region of cytoplasm	Gene Ontology	GO:0048471	153	697	3.23838e-21	6.43528e-19
mRNA splicing, via spliceosome	Gene Ontology	GO:0000398	83	246	3.64583e-21	7.02541e-19
proteolysis	Gene Ontology	GO:0006508	114	434	4.27538e-21	7.99622e-19
protein homodimerization activity	Gene Ontology	GO:0042803	147	660	6.24464e-21	1.13456e-18
ubiquitin protein ligase binding	Gene Ontology	GO:0031625	89	294	5.03934e-20	8.66085e-18
nuclear speck	Gene Ontology	GO:0016607	106	400	6.0128e-20	1.00619e-17
endoplasmic reticulum to Golgi vesicle-mediated transport	Gene Ontology	GO:0006888	69	188	2.03828e-19	3.32344e-17
zinc ion binding	Gene Ontology	GO:0008270	164	820	3.36332e-19	5.21643e-17
enzyme binding	Gene Ontology	GO:0019899	96	353	7.91199e-19	1.1775e-16
protein-containing complex	Gene Ontology	GO:0032991	136	623	7.96235e-19	1.1775e-16
GTP binding	Gene Ontology	GO:0005525	99	373	9.2043e-19	1.33023e-16
oxidoreductase activity	Gene Ontology	GO:0016491	57	137	2.87488e-18	4.06253e-16
proteasome-mediated ubiquitin-dependent protein catabolic process	Gene Ontology	GO:0043161	64	181	1.81039e-17	2.50267e-15
regulation of transcription by RNA polymerase II	Gene Ontology	GO:0006357	149	751	2.69472e-17	3.6459e-15
DNA binding	Gene Ontology	GO:0003677	207	1209	3.13334e-17	4.15102e-15
focal adhesion	Gene Ontology	GO:0005925	102	418	3.66041e-17	4.75031e-15
peroxisome	Gene Ontology	GO:0005777	49	108	4.27811e-17	5.4409e-15
neuronal cell body	Gene Ontology	GO:0043025	95	376	6.78851e-17	8.46434e-15
post-translational protein modification	Gene Ontology	GO:0043687	89	342	1.4253e-16	1.71009e-14
structural constituent of ribosome	Gene Ontology	GO:0003735	58	158	1.45886e-16	1.71794e-14
magnesium ion binding	Gene Ontology	GO:0000287	68	214	1.62184e-16	1.87514e-14
transmembrane transport	Gene Ontology	GO:0055085	81	296	3.05624e-16	3.47047e-14
cilium	Gene Ontology	GO:0005929	67	212	3.36829e-16	3.75771e-14
protein folding	Gene Ontology	GO:0006457	58	166	8.76729e-16	9.612e-14
cilium assembly	Gene Ontology	GO:0060271	63	194	8.91819e-16	9.612e-14
protein-containing complex binding	Gene Ontology	GO:0044877	88	349	1.03221e-15	1.09397e-13
translational initiation	Gene Ontology	GO:0006413	50	126	1.48923e-15	1.55246e-13
protein kinase binding	Gene Ontology	GO:0019901	104	461	1.61854e-15	1.66005e-13
transcription by RNA polymerase II	Gene Ontology	GO:0006366	61	187	2.14093e-15	2.16098e-13
melanosome	Gene Ontology	GO:0042470	44	99	2.99599e-15	2.88659e-13
rRNA processing	Gene Ontology	GO:0006364	52	141	4.53647e-15	4.24227e-13
translation	Gene Ontology	GO:0006412	57	173	1.22979e-14	1.11718e-12
late endosome membrane	Gene Ontology	GO:0031902	47	121	1.96543e-14	1.73586e-12
nuclear-transcribed mRNA catabolic process, nonsense-mediated decay	Gene Ontology	GO:0000184	46	116	2.02529e-14	1.74038e-12
integral component of plasma membrane	Gene Ontology	GO:0005887	216	1380	2.69795e-14	2.2875e-12
tricarboxylic acid cycle	Gene Ontology	GO:0006099	27	34	2.7777e-14	2.32413e-12
glutamatergic synapse	Gene Ontology	GO:0098978	85	354	3.27878e-14	2.70776e-12
mitochondrial translational elongation	Gene Ontology	GO:0070125	39	86	6.63052e-14	5.33714e-12
negative regulation of transcription by RNA polymerase II	Gene Ontology	GO:0000122	148	832	8.58411e-14	6.77455e-12
RNA splicing	Gene Ontology	GO:0008380	53	160	8.62932e-14	6.77455e-12
synaptic vesicle	Gene Ontology	GO:0008021	48	133	9.64135e-14	7.38667e-12
peroxisomal matrix	Gene Ontology	GO:0005782	31	52	9.96906e-14	7.54682e-12
ubiquitin-dependent protein catabolic process	Gene Ontology	GO:0006511	74	292	1.53861e-13	1.15106e-11
ATPase activity	Gene Ontology	GO:0016887	64	229	1.73086e-13	1.27983e-11
GTPase activity	Gene Ontology	GO:0003924	78	320	1.90699e-13	1.39386e-11
axoneme	Gene Ontology	GO:0005930	42	105	2.14066e-13	1.52949e-11
endosome membrane	Gene Ontology	GO:0010008	62	220	3.02296e-13	2.13589e-11
nervous system development	Gene Ontology	GO:0007399	75	305	3.80116e-13	2.62734e-11
cadherin binding	Gene Ontology	GO:0045296	75	305	3.80116e-13	2.62734e-11
nuclear membrane	Gene Ontology	GO:0031965	64	237	6.28291e-13	4.29602e-11
dendrite	Gene Ontology	GO:0030425	91	420	6.64696e-13	4.4966e-11
regulation of mitotic cell cycle phase transition	Gene Ontology	GO:1901990	36	80	7.1647e-13	4.79582e-11
chromatin binding	Gene Ontology	GO:0003682	94	443	7.82908e-13	5.18595e-11
mitochondrial translational termination	Gene Ontology	GO:0070126	37	86	1.00389e-12	6.58117e-11
apical plasma membrane	Gene Ontology	GO:0016324	81	354	1.12019e-12	7.26865e-11
spermatogenesis	Gene Ontology	GO:0007283	88	404	1.23661e-12	7.94303e-11
anaphase-promoting complex-dependent catabolic process	Gene Ontology	GO:0031145	36	82	1.2678e-12	8.06196e-11
ficolin-1-rich granule lumen	Gene Ontology	GO:1904813	44	123	1.29144e-12	8.13096e-11
protein ubiquitination	Gene Ontology	GO:0016567	99	486	1.56738e-12	9.77157e-11
DNA repair	Gene Ontology	GO:0006281	61	224	1.60059e-12	9.88171e-11
negative regulation of apoptotic process	Gene Ontology	GO:0043066	99	487	1.73888e-12	1.0531e-10
cell division	Gene Ontology	GO:0051301	79	346	2.32266e-12	1.39338e-10
positive regulation of transcription by RNA polymerase II	Gene Ontology	GO:0045944	182	1159	2.43456e-12	1.44686e-10
catalytic step 2 spliceosome	Gene Ontology	GO:0071013	36	86	3.80058e-12	2.23776e-10
protein deubiquitination	Gene Ontology	GO:0016579	66	262	3.87536e-12	2.26086e-10
protein stabilization	Gene Ontology	GO:0050821	53	183	6.50849e-12	3.7625e-10
protein polyubiquitination	Gene Ontology	GO:0000209	66	267	7.85508e-12	4.50004e-10
neuron projection	Gene Ontology	GO:0043005	76	336	8.86238e-12	4.98724e-10
mRNA export from nucleus	Gene Ontology	GO:0006406	38	101	1.27584e-11	7.11671e-10
mRNA binding	Gene Ontology	GO:0003729	55	200	1.42053e-11	7.78719e-10
response to drug	Gene Ontology	GO:0042493	67	280	1.85436e-11	1.00785e-09
chaperone binding	Gene Ontology	GO:0051087	38	104	2.57077e-11	1.38538e-09
unfolded protein binding	Gene Ontology	GO:0051082	40	115	2.6771e-11	1.43056e-09
central nervous system development	Gene Ontology	GO:0007417	44	139	3.61092e-11	1.89767e-09
carbohydrate metabolic process	Gene Ontology	GO:0005975	41	123	4.49359e-11	2.34219e-09
mRNA processing	Gene Ontology	GO:0006397	47	158	4.64189e-11	2.39982e-09
protein C-terminus binding	Gene Ontology	GO:0008022	52	189	4.96902e-11	2.54822e-09
proton transmembrane transport	Gene Ontology	GO:1902600	38	109	7.85757e-11	3.893e-09
trans-Golgi network	Gene Ontology	GO:0005802	49	174	9.01571e-11	4.41007e-09
flavin adenine dinucleotide binding	Gene Ontology	GO:0050660	28	59	9.4592e-11	4.59169e-09
retrograde vesicle-mediated transport, Golgi to endoplasmic reticulum	Gene Ontology	GO:0006890	33	84	1.12085e-10	5.3996e-09
locomotory behavior	Gene Ontology	GO:0007626	33	85	1.43604e-10	6.866e-09
regulation of transcription from RNA polymerase II promoter in response to hypoxia	Gene Ontology	GO:0061418	30	70	1.46153e-10	6.93571e-09
postsynaptic membrane	Gene Ontology	GO:0045211	43	141	1.58989e-10	7.48898e-09
negative regulation of transcription, DNA-templated	Gene Ontology	GO:0045892	99	536	1.88829e-10	8.76287e-09
proteasome complex	Gene Ontology	GO:0000502	27	57	2.10228e-10	9.54885e-09
peroxisomal membrane	Gene Ontology	GO:0005778	27	57	2.10228e-10	9.54885e-09
apoptotic process	Gene Ontology	GO:0006915	100	546	2.2871e-10	1.02125e-08
aerobic respiration	Gene Ontology	GO:0009060	20	28	2.31263e-10	1.02125e-08
synaptic transmission, glutamatergic	Gene Ontology	GO:0035249	20	28	2.31263e-10	1.02125e-08
cytoskeleton	Gene Ontology	GO:0005856	81	406	3.80453e-10	1.64578e-08
regulation of mRNA stability	Gene Ontology	GO:0043488	37	111	3.88416e-10	1.66888e-08
mitochondrial large ribosomal subunit	Gene Ontology	GO:0005762	26	55	4.67415e-10	1.99483e-08
ionotropic glutamate receptor signaling pathway	Gene Ontology	GO:0035235	18	23	6.51173e-10	2.76054e-08
negative regulation of G2/M transition of mitotic cell cycle	Gene Ontology	GO:0010972	26	57	8.49814e-10	3.5214e-08
regulation of cholesterol biosynthetic process	Gene Ontology	GO:0045540	21	35	8.52801e-10	3.5214e-08
macroautophagy	Gene Ontology	GO:0016236	33	93	9.32343e-10	3.82501e-08
microtubule	Gene Ontology	GO:0005874	66	305	9.61474e-10	3.91924e-08
ion transmembrane transport	Gene Ontology	GO:0034220	52	209	1.01706e-09	4.0965e-08
SRP-dependent cotranslational protein targeting to membrane	Gene Ontology	GO:0006614	32	88	1.01784e-09	4.0965e-08
glucose transmembrane transport	Gene Ontology	GO:1904659	18	24	1.05342e-09	4.21301e-08
protein serine/threonine kinase activity	Gene Ontology	GO:0004674	73	357	1.09845e-09	4.36566e-08
late endosome	Gene Ontology	GO:0005770	41	140	1.14026e-09	4.42129e-08
lipid metabolic process	Gene Ontology	GO:0006629	41	140	1.14026e-09	4.42129e-08
nuclear chromatin	Gene Ontology	GO:0000790	142	915	1.27081e-09	4.86365e-08
intracellular protein transport	Gene Ontology	GO:0006886	61	273	1.43108e-09	5.41681e-08
negative regulation of translation	Gene Ontology	GO:0017148	30	79	1.47364e-09	5.5449e-08
response to hypoxia	Gene Ontology	GO:0001666	44	160	1.48252e-09	5.54548e-08
early endosome	Gene Ontology	GO:0005769	60	267	1.61554e-09	5.97282e-08
MAPK cascade	Gene Ontology	GO:0000165	59	261	1.82076e-09	6.69262e-08
snRNA transcription by RNA polymerase II	Gene Ontology	GO:0042795	28	70	2.03479e-09	7.43636e-08
insulin receptor signaling pathway	Gene Ontology	GO:0008286	31	86	2.18847e-09	7.95227e-08
negative regulation of neuron apoptotic process	Gene Ontology	GO:0043524	40	138	2.31295e-09	8.30963e-08
membrane organization	Gene Ontology	GO:0061024	39	133	2.7801e-09	9.878e-08
recycling endosome	Gene Ontology	GO:0055037	38	127	2.78057e-09	9.878e-08
protein self-association	Gene Ontology	GO:0043621	25	57	3.34914e-09	1.17018e-07
ligand-gated ion channel activity	Gene Ontology	GO:0015276	19	31	4.16171e-09	1.44614e-07
chemical synaptic transmission	Gene Ontology	GO:0007268	56	248	4.7981e-09	1.65821e-07
cilium movement	Gene Ontology	GO:0003341	21	40	5.19288e-09	1.78495e-07
mitochondrial respiratory chain complex I assembly	Gene Ontology	GO:0032981	25	59	5.82047e-09	1.97927e-07
nuclear body	Gene Ontology	GO:0016604	64	307	5.98513e-09	2.02444e-07
in utero embryonic development	Gene Ontology	GO:0001701	49	202	6.12487e-09	2.06074e-07
gluconeogenesis	Gene Ontology	GO:0006094	22	45	6.19638e-09	2.07383e-07
mitochondrion organization	Gene Ontology	GO:0007005	31	91	6.53916e-09	2.1771e-07
secretory granule lumen	Gene Ontology	GO:0034774	35	114	6.68006e-09	2.20096e-07
microtubule cytoskeleton	Gene Ontology	GO:0015630	42	158	7.95396e-09	2.59381e-07
endopeptidase activity	Gene Ontology	GO:0004175	29	81	8.05931e-09	2.61475e-07
nuclear chromosome, telomeric region	Gene Ontology	GO:0000784	34	110	9.48748e-09	3.0317e-07
spliceosomal complex	Gene Ontology	GO:0005681	31	93	9.93406e-09	3.15854e-07
signal transduction	Gene Ontology	GO:0007165	149	1013	1.15249e-08	3.62807e-07
transcription-coupled nucleotide-excision repair	Gene Ontology	GO:0006283	27	72	1.18495e-08	3.71188e-07
nuclear envelope	Gene Ontology	GO:0005635	45	182	1.5374e-08	4.76598e-07
translation initiation factor activity	Gene Ontology	GO:0003743	22	48	1.54674e-08	4.76598e-07
postsynaptic density	Gene Ontology	GO:0014069	55	251	1.59363e-08	4.87207e-07
vesicle-mediated transport	Gene Ontology	GO:0016192	40	150	1.65649e-08	5.01601e-07
cell cycle	Gene Ontology	GO:0007049	54	245	1.8088e-08	5.45125e-07
transcription elongation from RNA polymerase II promoter	Gene Ontology	GO:0006368	27	74	1.88931e-08	5.66705e-07
RNA polymerase II complex binding	Gene Ontology	GO:0000993	18	31	1.98622e-08	5.90671e-07
glutamate receptor activity	Gene Ontology	GO:0008066	14	16	1.99708e-08	5.90671e-07
apolipoprotein binding	Gene Ontology	GO:0034185	14	16	1.99708e-08	5.90671e-07
regulation of hematopoietic stem cell differentiation	Gene Ontology	GO:1902036	26	69	2.02741e-08	5.96866e-07
protein targeting to peroxisome	Gene Ontology	GO:0006625	25	64	2.12981e-08	6.24122e-07
nuclear matrix	Gene Ontology	GO:0016363	33	109	2.35602e-08	6.84108e-07
mitochondrial outer membrane	Gene Ontology	GO:0005741	42	166	2.6296e-08	7.53226e-07
U2-type precatalytic spliceosome	Gene Ontology	GO:0071005	22	50	2.75523e-08	7.85672e-07
motile cilium	Gene Ontology	GO:0031514	32	104	2.78625e-08	7.90971e-07
low-density lipoprotein particle clearance	Gene Ontology	GO:0034383	16	24	2.94618e-08	8.32657e-07
stem cell population maintenance	Gene Ontology	GO:0019827	22	51	3.644e-08	1.01632e-06
regulation of cellular amino acid metabolic process	Gene Ontology	GO:0006521	22	51	3.644e-08	1.01632e-06
dendritic spine	Gene Ontology	GO:0043197	41	162	3.80147e-08	1.05561e-06
transcription factor binding	Gene Ontology	GO:0008134	64	325	3.84032e-08	1.06177e-06
histone H3-K4 methylation	Gene Ontology	GO:0051568	15	21	4.13727e-08	1.13891e-06
viral entry into host cell	Gene Ontology	GO:0046718	29	89	4.40951e-08	1.20862e-06
positive regulation of transcription, DNA-templated	Gene Ontology	GO:0045893	93	556	4.54509e-08	1.24044e-06
inositol phosphate metabolic process	Gene Ontology	GO:0043647	21	47	4.60594e-08	1.24672e-06
protein phosphorylation	Gene Ontology	GO:0006468	80	451	4.60731e-08	1.24672e-06
ubiquitin-protein transferase activity	Gene Ontology	GO:0004842	51	233	5.35481e-08	1.44285e-06
positive regulation of canonical Wnt signaling pathway	Gene Ontology	GO:0090263	38	145	5.4761e-08	1.4693e-06
transcription coactivator activity	Gene Ontology	GO:0003713	53	248	5.81502e-08	1.55368e-06
electron transfer activity	Gene Ontology	GO:0009055	26	74	6.36782e-08	1.69427e-06
endosome	Gene Ontology	GO:0005768	59	293	6.57603e-08	1.74238e-06
mediator complex	Gene Ontology	GO:0016592	19	39	6.91235e-08	1.81635e-06
antigen processing and presentation of exogenous peptide antigen via MHC class I, TAP-dependent	Gene Ontology	GO:0002479	26	75	7.92037e-08	2.07266e-06
SCF-dependent proteasomal ubiquitin-dependent protein catabolic process	Gene Ontology	GO:0031146	29	92	7.96103e-08	2.07476e-06
transmitter-gated ion channel activity involved in regulation of postsynaptic membrane potential	Gene Ontology	GO:1904315	18	35	8.11804e-08	2.10705e-06
antigen processing and presentation of exogenous peptide antigen via MHC class II	Gene Ontology	GO:0019886	30	98	8.18916e-08	2.11687e-06
protein heterodimerization activity	Gene Ontology	GO:0046982	59	297	9.85871e-08	2.52788e-06
serine-type endopeptidase activity	Gene Ontology	GO:0004252	41	169	1.01569e-07	2.5939e-06
ribonucleoprotein complex	Gene Ontology	GO:1990904	39	156	1.05911e-07	2.68322e-06
multicellular organism development	Gene Ontology	GO:0007275	80	462	1.11397e-07	2.81101e-06
interleukin-1-mediated signaling pathway	Gene Ontology	GO:0070498	29	94	1.16521e-07	2.92869e-06
endoplasmic reticulum-Golgi intermediate compartment	Gene Ontology	GO:0005793	26	77	1.21307e-07	3.03697e-06
cytoplasmic vesicle	Gene Ontology	GO:0031410	57	285	1.32447e-07	3.28595e-06
ciliary basal body	Gene Ontology	GO:0036064	38	151	1.32802e-07	3.28595e-06
ciliary tip	Gene Ontology	GO:0097542	20	46	1.35942e-07	3.3506e-06
lamellipodium	Gene Ontology	GO:0030027	43	185	1.39999e-07	3.43728e-06
phosphorylation	Gene Ontology	GO:0016310	30	101	1.41635e-07	3.4508e-06
response to oxidative stress	Gene Ontology	GO:0006979	30	101	1.41635e-07	3.4508e-06
DNA-binding transcription factor activity, RNA polymerase II-specific	Gene Ontology	GO:0000981	128	874	1.50936e-07	3.66336e-06
NIK/NF-kappaB signaling	Gene Ontology	GO:0038061	23	62	1.63679e-07	3.95754e-06
microtubule cytoskeleton organization	Gene Ontology	GO:0000226	35	133	1.65329e-07	3.96727e-06
G2/M transition of mitotic cell cycle	Gene Ontology	GO:0000086	35	133	1.65329e-07	3.96727e-06
mitochondrial electron transport, NADH to ubiquinone	Gene Ontology	GO:0006120	19	42	1.71226e-07	4.09333e-06
vesicle	Gene Ontology	GO:0031982	41	173	1.73627e-07	4.123e-06
axon cytoplasm	Gene Ontology	GO:1904115	22	57	1.73764e-07	4.123e-06
synapse	Gene Ontology	GO:0045202	74	420	1.81757e-07	4.28596e-06
dendrite cytoplasm	Gene Ontology	GO:0032839	17	33	1.8198e-07	4.28596e-06
transcription initiation from RNA polymerase II promoter	Gene Ontology	GO:0006367	39	160	1.85231e-07	4.33046e-06
response to nutrient	Gene Ontology	GO:0007584	24	68	1.88432e-07	4.38914e-06
integral component of endoplasmic reticulum membrane	Gene Ontology	GO:0030176	31	109	1.98193e-07	4.59966e-06
endoplasmic reticulum-Golgi intermediate compartment membrane	Gene Ontology	GO:0033116	25	74	2.08877e-07	4.82999e-06
dynein complex	Gene Ontology	GO:0030286	15	25	2.19109e-07	5.04825e-06
histone acetyltransferase activity	Gene Ontology	GO:0004402	19	43	2.28251e-07	5.23989e-06
protein-containing complex assembly	Gene Ontology	GO:0065003	34	129	2.39029e-07	5.44797e-06
intracellular signal transduction	Gene Ontology	GO:0035556	67	369	2.63274e-07	5.97914e-06
Rab GTPase binding	Gene Ontology	GO:0017137	36	143	2.78041e-07	6.26455e-06
glucose binding	Gene Ontology	GO:0005536	11	11	2.79782e-07	6.26455e-06
high-density lipoprotein particle binding	Gene Ontology	GO:0008035	11	11	2.79782e-07	6.26455e-06
vitamin D metabolic process	Gene Ontology	GO:0042359	11	11	2.79782e-07	6.26455e-06
azurophil granule membrane	Gene Ontology	GO:0035577	22	59	2.80996e-07	6.26967e-06
mitochondrial respiratory chain complex I	Gene Ontology	GO:0005747	19	44	3.02155e-07	6.6948e-06
centriole	Gene Ontology	GO:0005814	36	144	3.20811e-07	7.05894e-06
protein disulfide oxidoreductase activity	Gene Ontology	GO:0015035	14	22	3.27789e-07	7.18762e-06
positive regulation of neuron differentiation	Gene Ontology	GO:0045666	26	82	3.33217e-07	7.28155e-06
ion transport	Gene Ontology	GO:0006811	29	100	3.44784e-07	7.50526e-06
axon	Gene Ontology	GO:0030424	59	310	3.46181e-07	7.50526e-06
lysosomal lumen	Gene Ontology	GO:0043202	28	94	3.46996e-07	7.50526e-06
modulation of chemical synaptic transmission	Gene Ontology	GO:0050804	22	60	3.54893e-07	7.65005e-06
IRE1-mediated unfolded protein response	Gene Ontology	GO:0036498	21	55	3.79688e-07	8.15689e-06
intraciliary transport involved in cilium assembly	Gene Ontology	GO:0035735	18	40	3.82188e-07	8.18295e-06
integral component of peroxisomal membrane	Gene Ontology	GO:0005779	12	15	4.05336e-07	8.56323e-06
peptide catabolic process	Gene Ontology	GO:0043171	12	15	4.05336e-07	8.56323e-06
positive regulation of gene expression	Gene Ontology	GO:0010628	69	391	4.40801e-07	9.28163e-06
mitochondrial intermembrane space	Gene Ontology	GO:0005758	25	78	4.71531e-07	9.84982e-06
DNA-directed 5'-3' RNA polymerase activity	Gene Ontology	GO:0003899	17	36	4.72432e-07	9.84982e-06
ciliary base	Gene Ontology	GO:0097546	17	36	4.72432e-07	9.84982e-06
cytosolic large ribosomal subunit	Gene Ontology	GO:0022625	21	56	4.82543e-07	1.00277e-05
spindle pole	Gene Ontology	GO:0000922	32	121	4.99917e-07	1.03248e-05
response to glucose	Gene Ontology	GO:0009749	23	67	5.0171e-07	1.03248e-05
flagellated sperm motility	Gene Ontology	GO:0030317	23	67	5.0171e-07	1.03248e-05
lipid catabolic process	Gene Ontology	GO:0016042	25	79	5.73473e-07	1.17636e-05
spindle	Gene Ontology	GO:0005819	32	122	5.82646e-07	1.19133e-05
peptidase activity	Gene Ontology	GO:0008233	26	85	5.89842e-07	1.20218e-05
cellular response to DNA damage stimulus	Gene Ontology	GO:0006974	50	248	6.1518e-07	1.24982e-05
synaptic vesicle membrane	Gene Ontology	GO:0030672	23	68	6.20416e-07	1.25644e-05
histone binding	Gene Ontology	GO:0042393	38	163	6.79688e-07	1.36777e-05
amyloid-beta binding	Gene Ontology	GO:0001540	25	80	6.95369e-07	1.39052e-05
regulation of G2/M transition of mitotic cell cycle	Gene Ontology	GO:0010389	25	80	6.95369e-07	1.39052e-05
transport vesicle	Gene Ontology	GO:0030133	27	92	7.10331e-07	1.41599e-05
lysosomal transport	Gene Ontology	GO:0007041	13	20	7.25459e-07	1.44162e-05
histone methyltransferase complex	Gene Ontology	GO:0035097	16	33	7.78818e-07	1.53804e-05
Fc-epsilon receptor signaling pathway	Gene Ontology	GO:0038095	39	171	7.81713e-07	1.53898e-05
chromatin	Gene Ontology	GO:0000785	32	124	7.87482e-07	1.5408e-05
cell surface	Gene Ontology	GO:0009986	93	598	7.98798e-07	1.55815e-05
ADP binding	Gene Ontology	GO:0043531	17	38	8.5384e-07	1.66042e-05
regulation of transcription, DNA-templated	Gene Ontology	GO:0006355	113	773	8.56548e-07	1.66061e-05
cytoskeleton organization	Gene Ontology	GO:0007010	34	138	8.91574e-07	1.71804e-05
membrane raft	Gene Ontology	GO:0045121	48	237	9.12644e-07	1.75332e-05
protein localization to plasma membrane	Gene Ontology	GO:0072659	36	152	9.60572e-07	1.83909e-05
cell redox homeostasis	Gene Ontology	GO:0045454	21	59	9.63073e-07	1.83909e-05
glycerophospholipid biosynthetic process	Gene Ontology	GO:0046474	10	10	9.90336e-07	1.87987e-05
histone methyltransferase activity (H3-K4 specific)	Gene Ontology	GO:0042800	12	17	1.03851e-06	1.96543e-05
positive regulation of cysteine-type endopeptidase activity involved in apoptotic process	Gene Ontology	GO:0043280	20	54	1.05012e-06	1.97566e-05
positive regulation of GTPase activity	Gene Ontology	GO:0043547	57	307	1.07532e-06	2.01709e-05
NADH dehydrogenase (ubiquinone) activity	Gene Ontology	GO:0008137	17	39	1.1341e-06	2.12109e-05
structural constituent of cytoskeleton	Gene Ontology	GO:0005200	28	101	1.15598e-06	2.14937e-05
ciliary basal body-plasma membrane docking	Gene Ontology	GO:0097711	27	95	1.19411e-06	2.20737e-05
cellular protein localization	Gene Ontology	GO:0034613	21	60	1.2018e-06	2.21514e-05
cell differentiation	Gene Ontology	GO:0030154	92	596	1.20611e-06	2.21666e-05
transcription regulatory region sequence-specific DNA binding	Gene Ontology	GO:0000976	51	263	1.29796e-06	2.37176e-05
rhythmic process	Gene Ontology	GO:0048511	22	66	1.319e-06	2.4033e-05
2 iron, 2 sulfur cluster binding	Gene Ontology	GO:0051537	13	22	1.60258e-06	2.87876e-05
xenobiotic metabolic process	Gene Ontology	GO:0006805	26	91	1.72011e-06	3.07252e-05
endosomal transport	Gene Ontology	GO:0016197	26	91	1.72011e-06	3.07252e-05
actin binding	Gene Ontology	GO:0003779	51	266	1.72858e-06	3.079e-05
anterograde axonal transport	Gene Ontology	GO:0008089	15	31	1.75111e-06	3.10176e-05
Cul3-RING ubiquitin ligase complex	Gene Ontology	GO:0031463	16	36	1.90948e-06	3.36353e-05
COP9 signalosome	Gene Ontology	GO:0008180	16	36	1.90948e-06	3.36353e-05
toxin transport	Gene Ontology	GO:1901998	17	41	1.95634e-06	3.43656e-05
negative regulation of cell population proliferation	Gene Ontology	GO:0008285	67	394	1.98461e-06	3.47661e-05
mitochondrial membrane	Gene Ontology	GO:0031966	29	111	2.05909e-06	3.59718e-05
GTPase activator activity	Gene Ontology	GO:0005096	51	268	2.08612e-06	3.6245e-05
calcium ion binding	Gene Ontology	GO:0005509	102	693	2.19625e-06	3.80544e-05
transcription corepressor activity	Gene Ontology	GO:0003714	41	194	2.20866e-06	3.81655e-05
extracellular region	Gene Ontology	GO:0005576	225	1843	2.21736e-06	3.82119e-05
protein kinase activity	Gene Ontology	GO:0004672	44	216	2.22693e-06	3.82731e-05
unsaturated fatty acid biosynthetic process	Gene Ontology	GO:0006636	11	15	2.26149e-06	3.87623e-05
cholesterol efflux	Gene Ontology	GO:0033344	13	23	2.32311e-06	3.97115e-05
regulation of postsynaptic membrane potential	Gene Ontology	GO:0060078	15	32	2.38045e-06	4.05826e-05
outer dynein arm assembly	Gene Ontology	GO:0036158	12	19	2.42408e-06	4.12159e-05
cellular protein modification process	Gene Ontology	GO:0006464	24	81	2.50697e-06	4.25115e-05
regulation of glycolytic process	Gene Ontology	GO:0006110	17	42	2.54233e-06	4.28824e-05
4 iron, 4 sulfur cluster binding	Gene Ontology	GO:0051539	17	42	2.54233e-06	4.28824e-05
clathrin-coated pit	Gene Ontology	GO:0005905	20	58	2.57955e-06	4.33951e-05
smoothened signaling pathway	Gene Ontology	GO:0007224	21	64	2.79656e-06	4.66753e-05
manganese ion binding	Gene Ontology	GO:0030145	21	64	2.79656e-06	4.66753e-05
regulation of translational initiation	Gene Ontology	GO:0006446	14	28	2.87316e-06	4.77035e-05
fatty-acyl-CoA biosynthetic process	Gene Ontology	GO:0046949	10	12	2.98145e-06	4.91569e-05
ubiquitin ligase complex	Gene Ontology	GO:0000151	28	107	2.98389e-06	4.91569e-05
iron ion binding	Gene Ontology	GO:0005506	31	127	3.11533e-06	5.11896e-05
negative regulation of neuron differentiation	Gene Ontology	GO:0045665	20	59	3.1935e-06	5.20704e-05
mRNA 3'-end processing	Gene Ontology	GO:0031124	20	59	3.1935e-06	5.20704e-05
substantia nigra development	Gene Ontology	GO:0021762	17	43	3.2818e-06	5.33733e-05
transcription coregulator activity	Gene Ontology	GO:0003712	25	89	3.47883e-06	5.61469e-05
U2 snRNP	Gene Ontology	GO:0005686	12	20	3.59366e-06	5.78533e-05
multivesicular body assembly	Gene Ontology	GO:0036258	14	29	3.94442e-06	6.30216e-05
regulation of NMDA receptor activity	Gene Ontology	GO:2000310	14	29	3.94442e-06	6.30216e-05
azurophil granule lumen	Gene Ontology	GO:0035578	25	90	4.10732e-06	6.54598e-05
tRNA binding	Gene Ontology	GO:0000049	21	66	4.16829e-06	6.62655e-05
small-subunit processome	Gene Ontology	GO:0032040	16	39	4.34305e-06	6.87002e-05
mitotic metaphase plate congression	Gene Ontology	GO:0007080	16	39	4.34305e-06	6.87002e-05
positive regulation of triglyceride biosynthetic process	Gene Ontology	GO:0010867	10	13	4.89257e-06	7.72006e-05
protein domain specific binding	Gene Ontology	GO:0019904	46	239	4.95723e-06	7.80273e-05
DNA replication	Gene Ontology	GO:0006260	31	131	5.34719e-06	8.36908e-05
U2-type catalytic step 2 spliceosome	Gene Ontology	GO:0071007	14	30	5.35653e-06	8.36908e-05
nucleobase-containing compound metabolic process	Gene Ontology	GO:0006139	14	30	5.35653e-06	8.36908e-05
regulation of gene silencing by miRNA	Gene Ontology	GO:0060964	19	56	5.52391e-06	8.58839e-05
polysome	Gene Ontology	GO:0005844	16	40	5.62664e-06	8.72678e-05
DNA recombination	Gene Ontology	GO:0006310	21	68	6.12432e-06	9.42967e-05
apical part of cell	Gene Ontology	GO:0045177	22	74	6.18277e-06	9.46863e-05
androgen biosynthetic process	Gene Ontology	GO:0006702	9	10	6.20918e-06	9.46863e-05
endoplasmic reticulum chaperone complex	Gene Ontology	GO:0034663	9	10	6.20918e-06	9.46863e-05
phosphatidylinositol bisphosphate binding	Gene Ontology	GO:1902936	9	10	6.20918e-06	9.46863e-05
metalloendopeptidase activity	Gene Ontology	GO:0004222	27	106	6.77662e-06	0.000102726
autophagy	Gene Ontology	GO:0006914	30	126	6.78488e-06	0.000102726
RNA export from nucleus	Gene Ontology	GO:0006405	19	57	6.81151e-06	0.000102885
peptidyl-serine phosphorylation	Gene Ontology	GO:0018105	35	161	6.95199e-06	0.000104263
early endosome membrane	Gene Ontology	GO:0031901	35	161	6.95199e-06	0.000104263
amino acid transport	Gene Ontology	GO:0006865	16	41	7.239e-06	0.000108313
DNA damage response, detection of DNA damage	Gene Ontology	GO:0042769	15	36	7.41326e-06	0.000110659
telomerase RNA binding	Gene Ontology	GO:0070034	12	22	7.49349e-06	0.000111334
intestinal absorption	Gene Ontology	GO:0050892	10	14	7.77982e-06	0.000115319
P-body	Gene Ontology	GO:0000932	24	88	8.23435e-06	0.000121773
determination of left/right symmetry	Gene Ontology	GO:0007368	19	58	8.36325e-06	0.000123392
liver development	Gene Ontology	GO:0001889	22	76	8.81105e-06	0.000129398
virus receptor activity	Gene Ontology	GO:0001618	22	76	8.81105e-06	0.000129398
histone acetylation	Gene Ontology	GO:0016573	16	42	9.25145e-06	0.000135553
ER to Golgi transport vesicle membrane	Gene Ontology	GO:0012507	18	53	9.56526e-06	0.000139775
behavioral fear response	Gene Ontology	GO:0001662	14	32	9.58356e-06	0.000139775
histone H4 acetylation	Gene Ontology	GO:0043967	15	37	9.64453e-06	0.000140278
basolateral plasma membrane	Gene Ontology	GO:0016323	42	216	1.00722e-05	0.000145898
mitochondrial calcium ion transmembrane transport	Gene Ontology	GO:0006851	12	23	1.0567e-05	0.000152717
fatty acid beta-oxidation	Gene Ontology	GO:0006635	16	43	1.17479e-05	0.000168213
pyridoxal phosphate binding	Gene Ontology	GO:0030170	18	54	1.17979e-05	0.000168213
cholesterol homeostasis	Gene Ontology	GO:0042632	23	84	1.19305e-05	0.000169344
neuron migration	Gene Ontology	GO:0001764	27	110	1.20108e-05	0.000170103
proteolysis involved in cellular protein catabolic process	Gene Ontology	GO:0051603	13	28	1.2077e-05	0.000170283
neural tube closure	Gene Ontology	GO:0001843	22	78	1.24118e-05	0.000174231
limb development	Gene Ontology	GO:0060173	14	33	1.26394e-05	0.000177035
platelet degranulation	Gene Ontology	GO:0002576	29	124	1.27976e-05	0.000178465
protein N-terminus binding	Gene Ontology	GO:0047485	26	104	1.31503e-05	0.000182981
intracellular transport of virus	Gene Ontology	GO:0075733	17	49	1.33748e-05	0.0001857
hydrolase activity	Gene Ontology	GO:0016787	23	85	1.40118e-05	0.00019412
glucose metabolic process	Gene Ontology	GO:0006006	18	55	1.4486e-05	0.000200253
site of double-strand break	Gene Ontology	GO:0035861	19	61	1.51051e-05	0.000208359
transporter activity	Gene Ontology	GO:0005215	15	39	1.5962e-05	0.000219702
U12-type spliceosomal complex	Gene Ontology	GO:0005689	13	29	1.62028e-05	0.000222535
proteasomal protein catabolic process	Gene Ontology	GO:0010498	14	34	1.65243e-05	0.000225726
long-term memory	Gene Ontology	GO:0007616	14	34	1.65243e-05	0.000225726
E-box binding	Gene Ontology	GO:0070888	17	50	1.65835e-05	0.000225812
ion channel binding	Gene Ontology	GO:0044325	30	133	1.66541e-05	0.00022629
precatalytic spliceosome	Gene Ontology	GO:0071011	11	20	1.69723e-05	0.000229144
telomerase holoenzyme complex	Gene Ontology	GO:0005697	11	20	1.69723e-05	0.000229144
proteasome core complex	Gene Ontology	GO:0005839	11	20	1.69723e-05	0.000229144
pentose-phosphate shunt	Gene Ontology	GO:0006098	9	12	1.70234e-05	0.000229348
acrosomal vesicle	Gene Ontology	GO:0001669	24	93	1.79012e-05	0.00023965
postsynapse	Gene Ontology	GO:0098794	24	93	1.79012e-05	0.00023965
glutamate receptor signaling pathway	Gene Ontology	GO:0007215	10	16	1.81321e-05	0.000241217
endothelial cell proliferation	Gene Ontology	GO:0001935	10	16	1.81321e-05	0.000241217
cis-Golgi network	Gene Ontology	GO:0005801	19	62	1.82528e-05	0.000242317
chromosome	Gene Ontology	GO:0005694	29	127	1.87815e-05	0.000248816
mitotic cell cycle	Gene Ontology	GO:0000278	30	134	1.88279e-05	0.000248912
G1/S transition of mitotic cell cycle	Gene Ontology	GO:0000082	25	100	1.91087e-05	0.0002521
single-stranded DNA binding	Gene Ontology	GO:0003697	26	107	2.00369e-05	0.000263799
rRNA binding	Gene Ontology	GO:0019843	15	40	2.03191e-05	0.000266526
retrograde transport, endosome to Golgi	Gene Ontology	GO:0042147	22	81	2.03279e-05	0.000266526
cell population proliferation	Gene Ontology	GO:0008283	31	142	2.10553e-05	0.00027493
RNA polymerase II repressing transcription factor binding	Gene Ontology	GO:0001103	14	35	2.14239e-05	0.00027917
dynein intermediate chain binding	Gene Ontology	GO:0045505	13	30	2.15148e-05	0.00027978
retinoid metabolic process	Gene Ontology	GO:0001523	19	63	2.19749e-05	0.000284599
ATPase binding	Gene Ontology	GO:0051117	23	88	2.23707e-05	0.000289136
double-strand break repair via homologous recombination	Gene Ontology	GO:0000724	22	82	2.38358e-05	0.000307448
threonine-type endopeptidase activity	Gene Ontology	GO:0004298	11	21	2.39802e-05	0.00030806
cytoplasmic dynein complex	Gene Ontology	GO:0005868	11	21	2.39802e-05	0.00030806
cellular response to oxidative stress	Gene Ontology	GO:0034599	24	95	2.40472e-05	0.000308298
chromatin remodeling	Gene Ontology	GO:0006338	25	102	2.5351e-05	0.00032436
regulation of macroautophagy	Gene Ontology	GO:0016241	20	70	2.59569e-05	0.000330781
cerebral cortex development	Gene Ontology	GO:0021987	20	70	2.59569e-05	0.000330781
brush border membrane	Gene Ontology	GO:0031526	18	58	2.61325e-05	0.000332353
fatty acid metabolic process	Gene Ontology	GO:0006631	19	64	2.63608e-05	0.000333921
sensory perception of sound	Gene Ontology	GO:0007605	31	144	2.6564e-05	0.000335444
determination of adult lifespan	Gene Ontology	GO:0008340	10	17	2.67171e-05	0.000335444
proteasome accessory complex	Gene Ontology	GO:0022624	10	17	2.67171e-05	0.000335444
low-density lipoprotein particle binding	Gene Ontology	GO:0030169	10	17	2.67171e-05	0.000335444
positive regulation of transcription elongation from RNA polymerase II promoter	Gene Ontology	GO:0032968	9	13	2.67448e-05	0.000335444
triglyceride lipase activity	Gene Ontology	GO:0004806	12	26	2.72909e-05	0.00034162
response to amino acid	Gene Ontology	GO:0043200	13	31	2.82908e-05	0.000352057
mitochondrial translation	Gene Ontology	GO:0032543	13	31	2.82908e-05	0.000352057
regulation of cellular response to heat	Gene Ontology	GO:1900034	21	77	2.95042e-05	0.000365726
intercellular bridge	Gene Ontology	GO:0045171	20	71	3.07682e-05	0.000378443
molecular adaptor activity	Gene Ontology	GO:0060090	20	71	3.07682e-05	0.000378443
sarcolemma	Gene Ontology	GO:0042383	24	97	3.2035e-05	0.000391055
regulation of cytokinesis	Gene Ontology	GO:0032465	15	42	3.22855e-05	0.000391055
amino acid transmembrane transporter activity	Gene Ontology	GO:0015171	15	42	3.22855e-05	0.000391055
cytoplasmic translation	Gene Ontology	GO:0002181	15	42	3.22855e-05	0.000391055
estrogen receptor binding	Gene Ontology	GO:0030331	15	42	3.22855e-05	0.000391055
lysosome organization	Gene Ontology	GO:0007040	15	42	3.22855e-05	0.000391055
response to UV	Gene Ontology	GO:0009411	15	42	3.22855e-05	0.000391055
nucleotide-excision repair, DNA damage recognition	Gene Ontology	GO:0000715	11	22	3.33539e-05	0.000403227
tRNA aminoacylation for protein translation	Gene Ontology	GO:0006418	14	37	3.5179e-05	0.00042288
RNA polymerase II general transcription initiation factor activity	Gene Ontology	GO:0016251	14	37	3.5179e-05	0.00042288
negative regulation of canonical Wnt signaling pathway	Gene Ontology	GO:0090090	35	176	3.54614e-05	0.00042547
biological_process	Gene Ontology	GO:0008150	85	594	3.63432e-05	0.000433808
double-stranded RNA binding	Gene Ontology	GO:0003725	20	72	3.6361e-05	0.000433808
intestinal cholesterol absorption	Gene Ontology	GO:0030299	8	10	3.6941e-05	0.000436631
H4 histone acetyltransferase activity	Gene Ontology	GO:0010485	8	10	3.6941e-05	0.000436631
Golgi medial cisterna	Gene Ontology	GO:0005797	8	10	3.6941e-05	0.000436631
regulation of phagocytosis	Gene Ontology	GO:0050764	8	10	3.6941e-05	0.000436631
symporter activity	Gene Ontology	GO:0015293	17	54	3.73599e-05	0.000440401
RNA polymerase II transcription regulatory region sequence-specific DNA binding	Gene Ontology	GO:0000977	54	327	3.73984e-05	0.000440401
endocytic vesicle membrane	Gene Ontology	GO:0030666	19	66	3.75406e-05	0.000441258
sperm flagellum	Gene Ontology	GO:0036126	18	60	3.7952e-05	0.000445271
anion transport	Gene Ontology	GO:0006820	10	18	3.85591e-05	0.00045073
protein localization to organelle	Gene Ontology	GO:0033365	10	18	3.85591e-05	0.00045073
stimulatory C-type lectin receptor signaling pathway	Gene Ontology	GO:0002223	26	112	3.90153e-05	0.000455226
calmodulin binding	Gene Ontology	GO:0005516	38	200	4.01302e-05	0.000466523
perikaryon	Gene Ontology	GO:0043204	32	155	4.03136e-05	0.000467799
RISC complex	Gene Ontology	GO:0016442	9	14	4.07927e-05	0.000472497
secretory granule membrane	Gene Ontology	GO:0030667	24	99	4.23349e-05	0.000489469
positive regulation of translation	Gene Ontology	GO:0045727	20	73	4.28434e-05	0.000493541
GDP binding	Gene Ontology	GO:0019003	20	73	4.28434e-05	0.000493541
endoplasmic reticulum lumen	Gene Ontology	GO:0005788	50	296	4.29199e-05	0.000493541
aging	Gene Ontology	GO:0007568	33	163	4.30863e-05	0.000494559
double-strand break repair via nonhomologous end joining	Gene Ontology	GO:0006303	17	55	4.52609e-05	0.00050717
chromosome, telomeric region	Gene Ontology	GO:0000781	17	55	4.52609e-05	0.00050717
extracellular vesicle	Gene Ontology	GO:1903561	17	55	4.52609e-05	0.00050717
tertiary granule lumen	Gene Ontology	GO:1904724	17	55	4.52609e-05	0.00050717
response to methylmercury	Gene Ontology	GO:0051597	7	7	4.53015e-05	0.00050717
prefoldin complex	Gene Ontology	GO:0016272	7	7	4.53015e-05	0.00050717
recognition of apoptotic cell	Gene Ontology	GO:0043654	7	7	4.53015e-05	0.00050717
metallodipeptidase activity	Gene Ontology	GO:0070573	7	7	4.53015e-05	0.00050717
lipid hydroxylation	Gene Ontology	GO:0002933	7	7	4.53015e-05	0.00050717
polyamine biosynthetic process	Gene Ontology	GO:0006596	7	7	4.53015e-05	0.00050717
L-proline transmembrane transporter activity	Gene Ontology	GO:0015193	7	7	4.53015e-05	0.00050717
Rac protein signal transduction	Gene Ontology	GO:0016601	11	23	4.5722e-05	0.000510081
melanosome organization	Gene Ontology	GO:0032438	11	23	4.5722e-05	0.000510081
autophagosome maturation	Gene Ontology	GO:0097352	13	33	4.76039e-05	0.000529219
U4/U6 x U5 tri-snRNP complex	Gene Ontology	GO:0046540	13	33	4.76039e-05	0.000529219
ATP transport	Gene Ontology	GO:0015867	12	28	4.83792e-05	0.0005369
protein maturation	Gene Ontology	GO:0051604	10	19	5.46072e-05	0.000600774
cytoskeletal anchor activity	Gene Ontology	GO:0008093	10	19	5.46072e-05	0.000600774
histone methyltransferase activity	Gene Ontology	GO:0042054	10	19	5.46072e-05	0.000600774
PML body	Gene Ontology	GO:0016605	24	101	5.55154e-05	0.00060866
fibrillar center	Gene Ontology	GO:0001650	28	129	5.61629e-05	0.000614698
protein folding in endoplasmic reticulum	Gene Ontology	GO:0034975	8	11	5.92913e-05	0.000644502
cholesterol catabolic process	Gene Ontology	GO:0006707	8	11	5.92913e-05	0.000644502
DNA replication factor A complex	Gene Ontology	GO:0005662	9	15	6.06004e-05	0.000650943
1-phosphatidylinositol binding	Gene Ontology	GO:0005545	9	15	6.06004e-05	0.000650943
nuclear migration	Gene Ontology	GO:0007097	9	15	6.06004e-05	0.000650943
Golgi to endosome transport	Gene Ontology	GO:0006895	9	15	6.06004e-05	0.000650943
inner dynein arm assembly	Gene Ontology	GO:0036159	9	15	6.06004e-05	0.000650943
oxidative demethylation	Gene Ontology	GO:0070989	9	15	6.06004e-05	0.000650943
centrosome localization	Gene Ontology	GO:0051642	9	15	6.06004e-05	0.000650943
renal water homeostasis	Gene Ontology	GO:0003091	13	34	6.09727e-05	0.000652737
response to cocaine	Gene Ontology	GO:0042220	13	34	6.09727e-05	0.000652737
kidney development	Gene Ontology	GO:0001822	23	95	6.15953e-05	0.000658293
scavenger receptor activity	Gene Ontology	GO:0005044	15	45	6.18064e-05	0.000658638
telomere maintenance via semi-conservative replication	Gene Ontology	GO:0032201	11	24	6.18347e-05	0.000658638
replication fork processing	Gene Ontology	GO:0031297	12	29	6.34009e-05	0.000673065
sperm midpiece	Gene Ontology	GO:0097225	12	29	6.34009e-05	0.000673065
metallopeptidase activity	Gene Ontology	GO:0008237	18	63	6.45913e-05	0.000683421
kinase activity	Gene Ontology	GO:0016301	22	89	6.78733e-05	0.000715765
cellular oxidant detoxification	Gene Ontology	GO:0098869	20	76	6.89018e-05	0.000723014
ubiquitin protein ligase activity	Gene Ontology	GO:0061630	48	286	6.92331e-05	0.000725293
visual perception	Gene Ontology	GO:0007601	38	206	6.94778e-05	0.00072666
regulation of protein stability	Gene Ontology	GO:0031647	21	83	7.41827e-05	0.000773324
positive regulation of cell population proliferation	Gene Ontology	GO:0008284	73	501	7.54133e-05	0.000784866
negative regulation of GTPase activity	Gene Ontology	GO:0034260	15	46	7.5895e-05	0.000785888
estrogen metabolic process	Gene Ontology	GO:0008210	10	20	7.60058e-05	0.000785888
regulation of cardiac muscle contraction	Gene Ontology	GO:0055117	10	20	7.60058e-05	0.000785888
regulation of cardiac muscle contraction by regulation of the release of sequestered calcium ion	Gene Ontology	GO:0010881	10	20	7.60058e-05	0.000785888
double-strand break repair	Gene Ontology	GO:0006302	18	64	7.65772e-05	0.00079051
RNA phosphodiester bond hydrolysis, exonucleolytic	Gene Ontology	GO:0090503	13	35	7.74822e-05	0.000798556
brain development	Gene Ontology	GO:0007420	41	231	7.82272e-05	0.00080493
mitotic cytokinesis	Gene Ontology	GO:0000281	16	52	7.84891e-05	0.000805019
sphingolipid biosynthetic process	Gene Ontology	GO:0030148	16	52	7.84891e-05	0.000805019
proteasome regulatory particle, lid subcomplex	Gene Ontology	GO:0008541	7	8	7.90131e-05	0.0008052
cerebral cortex cell migration	Gene Ontology	GO:0021795	7	8	7.90131e-05	0.0008052
estrogen 16-alpha-hydroxylase activity	Gene Ontology	GO:0101020	7	8	7.90131e-05	0.0008052
core mediator complex	Gene Ontology	GO:0070847	7	8	7.90131e-05	0.0008052
cellular response to leukemia inhibitory factor	Gene Ontology	GO:1990830	23	97	8.07415e-05	0.000818876
kinase binding	Gene Ontology	GO:0019900	23	97	8.07415e-05	0.000818876
DNA-directed DNA polymerase activity	Gene Ontology	GO:0003887	11	25	8.25788e-05	0.0008322
cellular amino acid biosynthetic process	Gene Ontology	GO:0008652	11	25	8.25788e-05	0.0008322
spliceosomal complex assembly	Gene Ontology	GO:0000245	11	25	8.25788e-05	0.0008322
ATP transmembrane transporter activity	Gene Ontology	GO:0005347	11	25	8.25788e-05	0.0008322
protein targeting to vacuole	Gene Ontology	GO:0006623	9	16	8.79224e-05	0.000883252
protein glycosylation	Gene Ontology	GO:0006486	22	91	8.96829e-05	0.0008981
cellular response to hydroxyurea	Gene Ontology	GO:0072711	8	12	9.18328e-05	0.000909603
methylosome	Gene Ontology	GO:0034709	8	12	9.18328e-05	0.000909603
U2-type spliceosomal complex	Gene Ontology	GO:0005684	8	12	9.18328e-05	0.000909603
regulation of proteolysis	Gene Ontology	GO:0030162	8	12	9.18328e-05	0.000909603
Set1C/COMPASS complex	Gene Ontology	GO:0048188	8	12	9.18328e-05	0.000909603
negative regulation of reactive oxygen species biosynthetic process	Gene Ontology	GO:1903427	8	12	9.18328e-05	0.000909603
retinol metabolic process	Gene Ontology	GO:0042572	15	47	9.27109e-05	0.000915448
response to estradiol	Gene Ontology	GO:0032355	24	105	9.3377e-05	0.000920596
Cajal body	Gene Ontology	GO:0015030	16	53	9.45997e-05	0.000929768
negative regulation of protein ubiquitination	Gene Ontology	GO:0031397	16	53	9.45997e-05	0.000929768
negative regulation of gene expression	Gene Ontology	GO:0010629	38	210	9.86911e-05	0.00096699
retromer complex	Gene Ontology	GO:0030904	10	21	0.000104117	0.00101546
protein disulfide isomerase activity	Gene Ontology	GO:0003756	10	21	0.000104117	0.00101546
positive regulation of nitric-oxide synthase activity	Gene Ontology	GO:0051000	10	21	0.000104117	0.00101546
positive regulation of mitotic cell cycle	Gene Ontology	GO:0045931	12	31	0.000105802	0.00102471
gene silencing by RNA	Gene Ontology	GO:0031047	12	31	0.000105802	0.00102471
Golgi to plasma membrane protein transport	Gene Ontology	GO:0043001	12	31	0.000105802	0.00102471
cell cortex	Gene Ontology	GO:0005938	29	142	0.000106383	0.00102675
phagocytic vesicle	Gene Ontology	GO:0045335	18	66	0.000106566	0.00102675
positive regulation of protein dephosphorylation	Gene Ontology	GO:0035307	11	26	0.000108992	0.00104066
ribosomal large subunit assembly	Gene Ontology	GO:0000027	11	26	0.000108992	0.00104066
phospholipid transport	Gene Ontology	GO:0015914	11	26	0.000108992	0.00104066
replication fork	Gene Ontology	GO:0005657	11	26	0.000108992	0.00104066
ATP biosynthetic process	Gene Ontology	GO:0006754	11	26	0.000108992	0.00104066
learning	Gene Ontology	GO:0007612	17	60	0.000111196	0.00106011
mitotic spindle organization	Gene Ontology	GO:0007052	15	48	0.000112686	0.00107271
positive regulation of protein catabolic process	Gene Ontology	GO:0045732	19	73	0.000117068	0.0011111
intrinsic component of plasma membrane	Gene Ontology	GO:0031226	13	37	0.000122379	0.00115978
U5 snRNP	Gene Ontology	GO:0005682	9	17	0.00012487	0.00117987
actin cytoskeleton	Gene Ontology	GO:0015629	42	245	0.000126594	0.00119437
sequence-specific DNA binding	Gene Ontology	GO:0043565	61	405	0.000127177	0.0011981
protein exit from endoplasmic reticulum	Gene Ontology	GO:0032527	7	9	0.000130679	0.0012167
L-alanine transmembrane transporter activity	Gene Ontology	GO:0015180	7	9	0.000130679	0.0012167
regulation of protein processing	Gene Ontology	GO:0070613	7	9	0.000130679	0.0012167
acid phosphatase activity	Gene Ontology	GO:0003993	7	9	0.000130679	0.0012167
telomere maintenance via recombination	Gene Ontology	GO:0000722	7	9	0.000130679	0.0012167
replication fork protection	Gene Ontology	GO:0048478	7	9	0.000130679	0.0012167
transcription, DNA-templated	Gene Ontology	GO:0006351	21	87	0.000130682	0.0012167
kinetochore	Gene Ontology	GO:0000776	21	87	0.000130682	0.0012167
regulation of growth	Gene Ontology	GO:0040008	17	61	0.000131608	0.00122353
cell junction	Gene Ontology	GO:0030054	35	190	0.000134296	0.00124656
microtubule-based process	Gene Ontology	GO:0007017	12	32	0.000134869	0.00124656
3'-5'-exoribonuclease activity	Gene Ontology	GO:0000175	12	32	0.000134869	0.00124656
intra-Golgi vesicle-mediated transport	Gene Ontology	GO:0006891	12	32	0.000134869	0.00124656
RNA helicase activity	Gene Ontology	GO:0003724	19	74	0.000136126	0.00125635
chromatoid body	Gene Ontology	GO:0033391	8	13	0.000137869	0.00126876
MLL3/4 complex	Gene Ontology	GO:0044666	8	13	0.000137869	0.00126876
anaphase-promoting complex	Gene Ontology	GO:0005680	10	22	0.000140543	0.00128777
proteasomal ubiquitin-independent protein catabolic process	Gene Ontology	GO:0010499	10	22	0.000140543	0.00128777
ribosomal large subunit biogenesis	Gene Ontology	GO:0042273	11	27	0.000142278	0.00129619
maturation of SSU-rRNA from tricistronic rRNA transcript (SSU-rRNA, 5.8S rRNA, LSU-rRNA)	Gene Ontology	GO:0000462	11	27	0.000142278	0.00129619
associative learning	Gene Ontology	GO:0008306	11	27	0.000142278	0.00129619
epithelial cell differentiation	Gene Ontology	GO:0030855	18	68	0.000146429	0.00133211
intracellular anatomical structure	Gene Ontology	GO:0005622	26	123	0.000146792	0.0013335
transmembrane transporter activity	Gene Ontology	GO:0022857	21	88	0.000149716	0.00135619
neuron projection development	Gene Ontology	GO:0031175	25	116	0.000150375	0.00136022
presynapse	Gene Ontology	GO:0098793	24	109	0.000152755	0.00137978
neuron projection morphogenesis	Gene Ontology	GO:0048812	17	62	0.000155225	0.00139812
regulation of alternative mRNA splicing, via spliceosome	Gene Ontology	GO:0000381	19	75	0.00015786	0.00141784
clathrin-coated vesicle membrane	Gene Ontology	GO:0030665	16	56	0.000161528	0.0014467
protein processing	Gene Ontology	GO:0016485	16	56	0.000161528	0.0014467
cell migration	Gene Ontology	GO:0016477	40	232	0.000162573	0.00145402
positive regulation of protein serine/threonine kinase activity	Gene Ontology	GO:0071902	15	50	0.000164107	0.0014571
interstrand cross-link repair	Gene Ontology	GO:0036297	15	50	0.000164107	0.0014571
endodermal cell fate commitment	Gene Ontology	GO:0001711	6	6	0.000164522	0.0014571
negative regulation of smoothened signaling pathway involved in dorsal/ventral neural tube patterning	Gene Ontology	GO:1901621	6	6	0.000164522	0.0014571
drug catabolic process	Gene Ontology	GO:0042737	6	6	0.000164522	0.0014571
pICln-Sm protein complex	Gene Ontology	GO:0034715	6	6	0.000164522	0.0014571
memory	Gene Ontology	GO:0007613	20	82	0.000166014	0.00146827
excitatory synapse	Gene Ontology	GO:0060076	12	33	0.000170509	0.00150384
protein localization to cilium	Gene Ontology	GO:0061512	12	33	0.000170509	0.00150384
response to stimulus	Gene Ontology	GO:0050896	18	69	0.000170865	0.00150489
Golgi cisterna membrane	Gene Ontology	GO:0032580	21	89	0.000171155	0.00150536
stress fiber assembly	Gene Ontology	GO:0043149	9	18	0.000173947	0.00152359
high-density lipoprotein particle remodeling	Gene Ontology	GO:0034375	9	18	0.000173947	0.00152359
activation of protein kinase A activity	Gene Ontology	GO:0034199	9	18	0.000173947	0.00152359
neuromuscular junction	Gene Ontology	GO:0031594	19	76	0.000182581	0.00159483
antigen processing and presentation of peptide antigen via MHC class I	Gene Ontology	GO:0002474	11	28	0.000183819	0.00160124
triglyceride homeostasis	Gene Ontology	GO:0070328	11	28	0.000183819	0.00160124
DNA replication origin binding	Gene Ontology	GO:0003688	10	23	0.000187147	0.00162134
motile cilium assembly	Gene Ontology	GO:0044458	10	23	0.000187147	0.00162134
growth cone	Gene Ontology	GO:0030426	28	140	0.000187558	0.0016227
histone deacetylation	Gene Ontology	GO:0016575	13	39	0.000188086	0.00162505
social behavior	Gene Ontology	GO:0035176	15	51	0.000196693	0.00169481
regulation of cell migration	Gene Ontology	GO:0030334	22	97	0.000196994	0.00169511
dynein heavy chain binding	Gene Ontology	GO:0045504	8	14	0.000201369	0.00173041
positive regulation of apoptotic process	Gene Ontology	GO:0043065	52	335	0.000202316	0.0017362
endosome to melanosome transport	Gene Ontology	GO:0035646	7	10	0.000206692	0.00176187
positive regulation of establishment of protein localization to telomere	Gene Ontology	GO:1904851	7	10	0.000206692	0.00176187
blood vessel endothelial cell migration	Gene Ontology	GO:0043534	7	10	0.000206692	0.00176187
galactosyltransferase activity	Gene Ontology	GO:0008378	7	10	0.000206692	0.00176187
peptide alpha-N-acetyltransferase activity	Gene Ontology	GO:0004596	7	10	0.000206692	0.00176187
ventricular septum morphogenesis	Gene Ontology	GO:0060412	12	34	0.000213887	0.00180865
hippocampal mossy fiber to CA3 synapse	Gene Ontology	GO:0098686	12	34	0.000213887	0.00180865
tRNA export from nucleus	Gene Ontology	GO:0006409	12	34	0.000213887	0.00180865
glutathione metabolic process	Gene Ontology	GO:0006749	12	34	0.000213887	0.00180865
positive regulation of axon extension	Gene Ontology	GO:0045773	12	34	0.000213887	0.00180865
translesion synthesis	Gene Ontology	GO:0019985	12	34	0.000213887	0.00180865
response to ethanol	Gene Ontology	GO:0045471	22	98	0.000223092	0.00188399
RNA processing	Gene Ontology	GO:0006396	16	58	0.000226282	0.00190839
cell projection	Gene Ontology	GO:0042995	26	127	0.000227603	0.00191699
motor activity	Gene Ontology	GO:0003774	13	40	0.000230974	0.00194281
ribosome binding	Gene Ontology	GO:0043022	15	52	0.000234729	0.00196918
serine-type peptidase activity	Gene Ontology	GO:0008236	15	52	0.000234729	0.00196918
non-motile cilium assembly	Gene Ontology	GO:1905515	14	46	0.000237087	0.00198113
interleukin-12-mediated signaling pathway	Gene Ontology	GO:0035722	14	46	0.000237087	0.00198113
lactation	Gene Ontology	GO:0007595	14	46	0.000237087	0.00198113
positive regulation of blood pressure	Gene Ontology	GO:0045777	9	19	0.000238078	0.00198419
histone H3 deacetylation	Gene Ontology	GO:0070932	9	19	0.000238078	0.00198419
response to cadmium ion	Gene Ontology	GO:0046686	10	24	0.000246074	0.00204814
response to insulin	Gene Ontology	GO:0032868	17	65	0.00024965	0.00207519
regulation of lipid metabolic process	Gene Ontology	GO:0019216	21	92	0.000252558	0.00209663
DNA-dependent ATPase activity	Gene Ontology	GO:0008094	12	35	0.000266315	0.00220253
rough endoplasmic reticulum	Gene Ontology	GO:0005791	16	59	0.000266354	0.00220253
protein homotetramerization	Gene Ontology	GO:0051289	16	59	0.000266354	0.00220253
histone deacetylase binding	Gene Ontology	GO:0042826	24	114	0.000272539	0.00225075
response to unfolded protein	Gene Ontology	GO:0006986	15	53	0.000278948	0.00230069
response to heat	Gene Ontology	GO:0009408	13	41	0.000281958	0.0023165
regulation of cytosolic calcium ion concentration	Gene Ontology	GO:0051480	13	41	0.000281958	0.0023165
mitotic spindle assembly	Gene Ontology	GO:0090307	13	41	0.000281958	0.0023165
PDZ domain binding	Gene Ontology	GO:0030165	20	86	0.000284516	0.00232078
Cdc73/Paf1 complex	Gene Ontology	GO:0016593	6	7	0.000284668	0.00232078
amyloid-beta clearance by cellular catabolic process	Gene Ontology	GO:0150094	6	7	0.000284668	0.00232078
L-alanine transport	Gene Ontology	GO:0015808	6	7	0.000284668	0.00232078
forebrain radial glial cell differentiation	Gene Ontology	GO:0021861	6	7	0.000284668	0.00232078
positive regulation of uterine smooth muscle contraction	Gene Ontology	GO:0070474	6	7	0.000284668	0.00232078
formation of cytoplasmic translation initiation complex	Gene Ontology	GO:0001732	8	15	0.00028701	0.00233388
piRNA metabolic process	Gene Ontology	GO:0034587	8	15	0.00028701	0.00233388
regulation of blood pressure	Gene Ontology	GO:0008217	17	66	0.000290647	0.00236044
DNA replication initiation	Gene Ontology	GO:0006270	11	30	0.000298183	0.0024124
protein targeting to mitochondrion	Gene Ontology	GO:0006626	11	30	0.000298183	0.0024124
termination of RNA polymerase I transcription	Gene Ontology	GO:0006363	11	30	0.000298183	0.0024124
cytoplasmic stress granule	Gene Ontology	GO:0010494	18	73	0.000307862	0.00248754
cellular iron ion homeostasis	Gene Ontology	GO:0006879	16	60	0.000312418	0.00251795
response to glucocorticoid	Gene Ontology	GO:0051384	16	60	0.000312418	0.00251795
actin filament binding	Gene Ontology	GO:0051015	36	208	0.000314207	0.00252687
protein phosphatase activator activity	Gene Ontology	GO:0072542	7	11	0.000314716	0.00252687
positive regulation of protein localization to Cajal body	Gene Ontology	GO:1904871	7	11	0.000314716	0.00252687
viral budding via host ESCRT complex	Gene Ontology	GO:0039702	9	20	0.00032064	0.00255507
iron-sulfur cluster assembly	Gene Ontology	GO:0016226	9	20	0.00032064	0.00255507
proton-transporting ATPase activity, rotational mechanism	Gene Ontology	GO:0046961	9	20	0.00032064	0.00255507
branched-chain amino acid catabolic process	Gene Ontology	GO:0009083	9	20	0.00032064	0.00255507
histone H3-K4 trimethylation	Gene Ontology	GO:0080182	9	20	0.00032064	0.00255507
error-prone translesion synthesis	Gene Ontology	GO:0042276	9	20	0.00032064	0.00255507
cell motility	Gene Ontology	GO:0048870	12	36	0.000329259	0.00261067
mRNA polyadenylation	Gene Ontology	GO:0006378	12	36	0.000329259	0.00261067
monooxygenase activity	Gene Ontology	GO:0004497	12	36	0.000329259	0.00261067
terminal bouton	Gene Ontology	GO:0043195	15	54	0.000330156	0.00261452
positive regulation of cell growth	Gene Ontology	GO:0030307	19	81	0.000364032	0.00286703
microtubule-based movement	Gene Ontology	GO:0007018	19	81	0.000364032	0.00286703
peptide binding	Gene Ontology	GO:0042277	16	61	0.000365197	0.00286703
adenylate cyclase-modulating G protein-coupled receptor signaling pathway	Gene Ontology	GO:0007188	16	61	0.000365197	0.00286703
integral component of Golgi membrane	Gene Ontology	GO:0030173	16	61	0.000365197	0.00286703
ficolin-1-rich granule membrane	Gene Ontology	GO:0101003	16	61	0.000365197	0.00286703
centriolar satellite	Gene Ontology	GO:0034451	21	95	0.00036611	0.00287065
positive regulation of protein phosphorylation	Gene Ontology	GO:0001934	32	178	0.000369341	0.00288885
cellular response to dexamethasone stimulus	Gene Ontology	GO:0071549	11	31	0.000374793	0.0029279
positive regulation of endothelial cell migration	Gene Ontology	GO:0010595	15	55	0.000389235	0.00302585
protein secretion	Gene Ontology	GO:0009306	15	55	0.000389235	0.00302585
microtubule binding	Gene Ontology	GO:0008017	41	252	0.000393	0.00304629
receptor-mediated endocytosis	Gene Ontology	GO:0006898	30	163	0.000393301	0.00304629
DNA-binding transcription factor activity	Gene Ontology	GO:0003700	81	607	0.000399237	0.00307734
ERAD pathway	Gene Ontology	GO:0036503	8	16	0.000400215	0.00307734
anterograde synaptic vesicle transport	Gene Ontology	GO:0048490	8	16	0.000400215	0.00307734
miRNA metabolic process	Gene Ontology	GO:0010586	8	16	0.000400215	0.00307734
glycogen catabolic process	Gene Ontology	GO:0005980	8	16	0.000400215	0.00307734
eukaryotic translation initiation factor 3 complex	Gene Ontology	GO:0005852	8	16	0.000400215	0.00307734
negative regulation of cell growth	Gene Ontology	GO:0030308	25	125	0.000402554	0.00309159
beta-tubulin binding	Gene Ontology	GO:0048487	12	37	0.000404351	0.00309419
Golgi stack	Gene Ontology	GO:0005795	12	37	0.000404351	0.00309419
nucleotide-excision repair, DNA incision	Gene Ontology	GO:0033683	12	37	0.000404351	0.00309419
specific granule lumen	Gene Ontology	GO:0035580	16	62	0.000425479	0.00323255
cortical cytoskeleton organization	Gene Ontology	GO:0030865	9	21	0.000425483	0.00323255
xenobiotic transmembrane transporter activity	Gene Ontology	GO:0042910	9	21	0.000425483	0.00323255
translation initiation factor binding	Gene Ontology	GO:0031369	9	21	0.000425483	0.00323255
brain morphogenesis	Gene Ontology	GO:0048854	9	21	0.000425483	0.00323255
positive regulation of neuron projection development	Gene Ontology	GO:0010976	23	111	0.000438754	0.0033294
RNA polymerase II cis-regulatory region sequence-specific DNA binding	Gene Ontology	GO:0000978	86	656	0.000445568	0.00337707
seminiferous tubule development	Gene Ontology	GO:0072520	7	12	0.000463714	0.00346731
mitochondrial genome maintenance	Gene Ontology	GO:0000002	7	12	0.000463714	0.00346731
U2-type catalytic step 1 spliceosome	Gene Ontology	GO:0071006	7	12	0.000463714	0.00346731
histone monoubiquitination	Gene Ontology	GO:0010390	7	12	0.000463714	0.00346731
potassium ion binding	Gene Ontology	GO:0030955	7	12	0.000463714	0.00346731
cellular response to interleukin-7	Gene Ontology	GO:0098761	7	12	0.000463714	0.00346731
dynactin binding	Gene Ontology	GO:0034452	7	12	0.000463714	0.00346731
proteasome core complex, alpha-subunit complex	Gene Ontology	GO:0019773	6	8	0.000464193	0.00346731
hyaloid vascular plexus regression	Gene Ontology	GO:1990384	6	8	0.000464193	0.00346731
positive regulation of cation channel activity	Gene Ontology	GO:2001259	6	8	0.000464193	0.00346731
cardiolipin biosynthetic process	Gene Ontology	GO:0032049	6	8	0.000464193	0.00346731
sodium ion transmembrane transport	Gene Ontology	GO:0035725	21	97	0.000464562	0.00346731
double-stranded DNA binding	Gene Ontology	GO:0003690	21	97	0.000464562	0.00346731
tRNA modification	Gene Ontology	GO:0006400	11	32	0.000467259	0.0034752
polysomal ribosome	Gene Ontology	GO:0042788	11	32	0.000467259	0.0034752
nuclear pore	Gene Ontology	GO:0005643	16	63	0.000494115	0.00364933
heart looping	Gene Ontology	GO:0001947	16	63	0.000494115	0.00364933
protein sumoylation	Gene Ontology	GO:0016925	16	63	0.000494115	0.00364933
histone deacetylase complex	Gene Ontology	GO:0000118	13	44	0.000496134	0.00365999
endocytosis	Gene Ontology	GO:0006897	32	182	0.000517203	0.003811
regulation of autophagy	Gene Ontology	GO:0010506	17	70	0.000518445	0.00381285
chloride transmembrane transport	Gene Ontology	GO:1902476	21	98	0.000521898	0.00381285
smooth endoplasmic reticulum	Gene Ontology	GO:0005790	10	27	0.00052285	0.00381285
intraciliary transport	Gene Ontology	GO:0042073	10	27	0.00052285	0.00381285
ribosome biogenesis	Gene Ontology	GO:0042254	10	27	0.00052285	0.00381285
transferase activity, transferring acyl groups	Gene Ontology	GO:0016746	10	27	0.00052285	0.00381285
positive regulation of G2/M transition of mitotic cell cycle	Gene Ontology	GO:0010971	10	27	0.00052285	0.00381285
mitochondrial small ribosomal subunit	Gene Ontology	GO:0005763	10	27	0.00052285	0.00381285
dynein light intermediate chain binding	Gene Ontology	GO:0051959	10	27	0.00052285	0.00381285
protein localization	Gene Ontology	GO:0008104	18	77	0.000531692	0.00386846
sodium ion transport	Gene Ontology	GO:0006814	18	77	0.000531692	0.00386846
N-glycan processing	Gene Ontology	GO:0006491	8	17	0.000547176	0.00395397
thyroid hormone generation	Gene Ontology	GO:0006590	8	17	0.000547176	0.00395397
synaptic cleft	Gene Ontology	GO:0043083	8	17	0.000547176	0.00395397
reverse cholesterol transport	Gene Ontology	GO:0043691	8	17	0.000547176	0.00395397
mitochondrial fusion	Gene Ontology	GO:0008053	8	17	0.000547176	0.00395397
proton-transporting ATP synthase activity, rotational mechanism	Gene Ontology	GO:0046933	8	17	0.000547176	0.00395397
nuclear-transcribed mRNA poly(A) tail shortening	Gene Ontology	GO:0000289	9	22	0.00055695	0.00400639
translational elongation	Gene Ontology	GO:0006414	9	22	0.00055695	0.00400639
glutathione derivative biosynthetic process	Gene Ontology	GO:1901687	9	22	0.00055695	0.00400639
translation factor activity, RNA binding	Gene Ontology	GO:0008135	9	22	0.00055695	0.00400639
cell periphery	Gene Ontology	GO:0071944	14	51	0.000569479	0.00408726
methyltransferase activity	Gene Ontology	GO:0008168	14	51	0.000569479	0.00408726
lipopolysaccharide binding	Gene Ontology	GO:0001530	11	33	0.000578056	0.00413948
protein N-linked glycosylation	Gene Ontology	GO:0006487	13	45	0.000592801	0.0042213
ATPase-coupled transmembrane transporter activity	Gene Ontology	GO:0042626	13	45	0.000592801	0.0042213
response to ionizing radiation	Gene Ontology	GO:0010212	13	45	0.000592801	0.0042213
response to organic cyclic compound	Gene Ontology	GO:0014070	13	45	0.000592801	0.0042213
phosphoprotein phosphatase activity	Gene Ontology	GO:0004721	12	39	0.000598374	0.00425147
NAD binding	Gene Ontology	GO:0051287	12	39	0.000598374	0.00425147
interchromatin granule	Gene Ontology	GO:0035061	5	5	0.000604776	0.00425888
regulation of receptor recycling	Gene Ontology	GO:0001919	5	5	0.000604776	0.00425888
Roundabout signaling pathway	Gene Ontology	GO:0035385	5	5	0.000604776	0.00425888
mitochondrial respiratory chain complex II, succinate dehydrogenase complex (ubiquinone)	Gene Ontology	GO:0005749	5	5	0.000604776	0.00425888
glucuronate catabolic process to xylulose 5-phosphate	Gene Ontology	GO:0019640	5	5	0.000604776	0.00425888
positive regulation of cyclic-nucleotide phosphodiesterase activity	Gene Ontology	GO:0051343	5	5	0.000604776	0.00425888
regulation of smooth muscle cell differentiation	Gene Ontology	GO:0051150	5	5	0.000604776	0.00425888
respirasome	Gene Ontology	GO:0070469	5	5	0.000604776	0.00425888
phagosome acidification	Gene Ontology	GO:0090383	10	28	0.000658768	0.00461356
cysteine-type peptidase activity	Gene Ontology	GO:0008234	10	28	0.000658768	0.00461356
Cul4-RING E3 ubiquitin ligase complex	Gene Ontology	GO:0080008	10	28	0.000658768	0.00461356
spliceosomal snRNP assembly	Gene Ontology	GO:0000387	10	28	0.000658768	0.00461356
peptidyl-threonine phosphorylation	Gene Ontology	GO:0018107	16	65	0.000660215	0.00461432
mitogen-activated protein kinase kinase binding	Gene Ontology	GO:0031434	7	13	0.000663957	0.00461432
snRNA processing	Gene Ontology	GO:0016180	7	13	0.000663957	0.00461432
amino acid import across plasma membrane	Gene Ontology	GO:0089718	7	13	0.000663957	0.00461432
ribosomal large subunit binding	Gene Ontology	GO:0043023	7	13	0.000663957	0.00461432
Prp19 complex	Gene Ontology	GO:0000974	7	13	0.000663957	0.00461432
RNA 7-methylguanosine cap binding	Gene Ontology	GO:0000340	7	13	0.000663957	0.00461432
ephrin receptor signaling pathway	Gene Ontology	GO:0048013	19	86	0.000685367	0.00475273
ubiquitin binding	Gene Ontology	GO:0043130	18	79	0.000688583	0.00476463
guanyl-nucleotide exchange factor activity	Gene Ontology	GO:0005085	24	123	0.000704716	0.00485632
sarcomere	Gene Ontology	GO:0030017	13	46	0.000704888	0.00485632
regulation of mitotic cell cycle	Gene Ontology	GO:0007346	13	46	0.000704888	0.00485632
regulation of cilium assembly	Gene Ontology	GO:1902017	13	46	0.000704888	0.00485632
ribonucleoprotein complex binding	Gene Ontology	GO:0043021	11	34	0.000709909	0.00486456
amino acid transmembrane transport	Gene Ontology	GO:0003333	11	34	0.000709909	0.00486456
protein monoubiquitination	Gene Ontology	GO:0006513	11	34	0.000709909	0.00486456
stereocilium	Gene Ontology	GO:0032420	11	34	0.000709909	0.00486456
metalloaminopeptidase activity	Gene Ontology	GO:0070006	9	23	0.000719892	0.00489101
transcription by RNA polymerase III	Gene Ontology	GO:0006383	9	23	0.000719892	0.00489101
positive regulation of long-term synaptic potentiation	Gene Ontology	GO:1900273	9	23	0.000719892	0.00489101
histone H2B ubiquitination	Gene Ontology	GO:0033523	6	9	0.00072098	0.00489101
monosaccharide binding	Gene Ontology	GO:0048029	6	9	0.00072098	0.00489101
establishment of protein localization	Gene Ontology	GO:0045184	12	40	0.000721461	0.00489101
cholesterol biosynthetic process	Gene Ontology	GO:0006695	12	40	0.000721461	0.00489101
termination of RNA polymerase II transcription	Gene Ontology	GO:0006369	12	40	0.000721461	0.00489101
negative regulation of peptidyl-threonine phosphorylation	Gene Ontology	GO:0010801	8	18	0.000734867	0.00494499
neurotransmitter transmembrane transporter activity	Gene Ontology	GO:0005326	8	18	0.000734867	0.00494499
negative regulation of myeloid cell differentiation	Gene Ontology	GO:0045638	8	18	0.000734867	0.00494499
3'-5' exonuclease activity	Gene Ontology	GO:0008408	8	18	0.000734867	0.00494499
cell junction assembly	Gene Ontology	GO:0034329	8	18	0.000734867	0.00494499
response to fatty acid	Gene Ontology	GO:0070542	8	18	0.000734867	0.00494499
small GTPase mediated signal transduction	Gene Ontology	GO:0007264	20	94	0.000755979	0.00508168
DNA duplex unwinding	Gene Ontology	GO:0032508	17	73	0.000777461	0.00521506
mRNA 3'-UTR binding	Gene Ontology	GO:0003730	17	73	0.000777461	0.00521506
developmental process	Gene Ontology	GO:0032502	10	29	0.000822544	0.00550585
protein K11-linked ubiquitination	Gene Ontology	GO:0070979	10	29	0.000822544	0.00550585
syntaxin binding	Gene Ontology	GO:0019905	15	60	0.00083942	0.00561291
phosphoprotein binding	Gene Ontology	GO:0051219	11	35	0.000865802	0.00578323
extrinsic component of membrane	Gene Ontology	GO:0019898	16	67	0.00087177	0.0058048
collagen binding	Gene Ontology	GO:0005518	16	67	0.00087177	0.0058048
negative regulation of transforming growth factor beta receptor signaling pathway	Gene Ontology	GO:0030512	17	74	0.000885341	0.005889
axon guidance	Gene Ontology	GO:0007411	36	222	0.000901059	0.00598729
actin filament organization	Gene Ontology	GO:0007015	23	118	0.000910841	0.00604597
protein dephosphorylation	Gene Ontology	GO:0006470	27	149	0.00091509	0.00606784
mitochondrial ribosome	Gene Ontology	GO:0005761	9	24	0.000919672	0.00608553
cochlea morphogenesis	Gene Ontology	GO:0090103	9	24	0.000919672	0.00608553
small nuclear ribonucleoprotein complex	Gene Ontology	GO:0030532	7	14	0.000927001	0.00610228
chondroitin sulfate catabolic process	Gene Ontology	GO:0030207	7	14	0.000927001	0.00610228
eukaryotic 48S preinitiation complex	Gene Ontology	GO:0033290	7	14	0.000927001	0.00610228
isomerase activity	Gene Ontology	GO:0016853	7	14	0.000927001	0.00610228
maturation of LSU-rRNA from tricistronic rRNA transcript (SSU-rRNA, 5.8S rRNA, LSU-rRNA)	Gene Ontology	GO:0000463	7	14	0.000927001	0.00610228
cell-matrix adhesion	Gene Ontology	GO:0007160	20	96	0.000947063	0.0062279
heat shock protein binding	Gene Ontology	GO:0031072	15	61	0.000969011	0.00632671
costamere	Gene Ontology	GO:0043034	8	19	0.000971044	0.00632671
regulation of protein kinase activity	Gene Ontology	GO:0045859	8	19	0.000971044	0.00632671
protein phosphatase type 2A complex	Gene Ontology	GO:0000159	8	19	0.000971044	0.00632671
long-chain fatty-acyl-CoA biosynthetic process	Gene Ontology	GO:0035338	8	19	0.000971044	0.00632671
blastocyst development	Gene Ontology	GO:0001824	8	19	0.000971044	0.00632671
mitochondrial ATP synthesis coupled proton transport	Gene Ontology	GO:0042776	8	19	0.000971044	0.00632671
U1 snRNP	Gene Ontology	GO:0005685	8	19	0.000971044	0.00632671
intraciliary transport particle B	Gene Ontology	GO:0030992	8	19	0.000971044	0.00632671
response to hydrogen peroxide	Gene Ontology	GO:0042542	13	48	0.000983015	0.00638508
cellular response to glucose starvation	Gene Ontology	GO:0042149	13	48	0.000983015	0.00638508
positive regulation of catalytic activity	Gene Ontology	GO:0043085	18	82	0.0009977	0.00647385
regulation of actin cytoskeleton organization	Gene Ontology	GO:0032956	17	75	0.00100572	0.00650596
cholesterol metabolic process	Gene Ontology	GO:0008203	17	75	0.00100572	0.00650596
cristae formation	Gene Ontology	GO:0042407	10	30	0.00101833	0.00654338
pattern specification process	Gene Ontology	GO:0007389	10	30	0.00101833	0.00654338
non-motile cilium	Gene Ontology	GO:0097730	10	30	0.00101833	0.00654338
reciprocal meiotic recombination	Gene Ontology	GO:0007131	10	30	0.00101833	0.00654338
dendrite membrane	Gene Ontology	GO:0032590	10	30	0.00101833	0.00654338
response to hormone	Gene Ontology	GO:0009725	12	42	0.00103161	0.00654338
clathrin binding	Gene Ontology	GO:0030276	12	42	0.00103161	0.00654338
Hsp90 protein binding	Gene Ontology	GO:0051879	12	42	0.00103161	0.00654338
Hsp70 protein binding	Gene Ontology	GO:0030544	12	42	0.00103161	0.00654338
multivesicular body	Gene Ontology	GO:0005771	12	42	0.00103161	0.00654338
negative regulation of endothelial cell differentiation	Gene Ontology	GO:0045602	5	6	0.00103517	0.00654338
cytosolic proteasome complex	Gene Ontology	GO:0031597	5	6	0.00103517	0.00654338
origin recognition complex	Gene Ontology	GO:0000808	5	6	0.00103517	0.00654338
lysosomal protein catabolic process	Gene Ontology	GO:1905146	5	6	0.00103517	0.00654338
COPI coating of Golgi vesicle	Gene Ontology	GO:0048205	5	6	0.00103517	0.00654338
'de novo' IMP biosynthetic process	Gene Ontology	GO:0006189	5	6	0.00103517	0.00654338
proline transmembrane transport	Gene Ontology	GO:0035524	5	6	0.00103517	0.00654338
NADH dehydrogenase activity	Gene Ontology	GO:0003954	5	6	0.00103517	0.00654338
insulin binding	Gene Ontology	GO:0043559	5	6	0.00103517	0.00654338
sperm annulus	Gene Ontology	GO:0097227	5	6	0.00103517	0.00654338
Pwp2p-containing subcomplex of 90S preribosome	Gene Ontology	GO:0034388	5	6	0.00103517	0.00654338
snoRNA localization	Gene Ontology	GO:0048254	5	6	0.00103517	0.00654338
ionotropic glutamate receptor activity	Gene Ontology	GO:0004970	5	6	0.00103517	0.00654338
endoplasmic reticulum organization	Gene Ontology	GO:0007029	11	36	0.00104898	0.00661751
nucleotide-excision repair, DNA incision, 5'-to lesion	Gene Ontology	GO:0006296	11	36	0.00104898	0.00661751
ciliary membrane	Gene Ontology	GO:0060170	14	55	0.00106503	0.00669881
embryonic digit morphogenesis	Gene Ontology	GO:0042733	14	55	0.00106503	0.00669881
cell-cell junction	Gene Ontology	GO:0005911	31	183	0.00106891	0.00670289
retinoic acid 4-hydroxylase activity	Gene Ontology	GO:0008401	6	10	0.00107516	0.00670289
negative regulation of cell size	Gene Ontology	GO:0045792	6	10	0.00107516	0.00670289
protein deneddylation	Gene Ontology	GO:0000338	6	10	0.00107516	0.00670289
negative regulation of synaptic transmission, glutamatergic	Gene Ontology	GO:0051967	6	10	0.00107516	0.00670289
mitotic nuclear envelope reassembly	Gene Ontology	GO:0007084	6	10	0.00107516	0.00670289
hydrolase activity, hydrolyzing O-glycosyl compounds	Gene Ontology	GO:0004553	6	10	0.00107516	0.00670289
proteasome assembly	Gene Ontology	GO:0043248	6	10	0.00107516	0.00670289
autolysosome	Gene Ontology	GO:0044754	6	10	0.00107516	0.00670289
excitatory postsynaptic potential	Gene Ontology	GO:0060079	15	62	0.0011151	0.00694504
protein autoubiquitination	Gene Ontology	GO:0051865	16	69	0.00113829	0.00707566
nucleic acid phosphodiester bond hydrolysis	Gene Ontology	GO:0090305	16	69	0.00113829	0.00707566
ribosome	Gene Ontology	GO:0005840	13	49	0.00115329	0.00716187
cysteine-type endopeptidase inhibitor activity involved in apoptotic process	Gene Ontology	GO:0043027	9	25	0.00116217	0.00719593
aminopeptidase activity	Gene Ontology	GO:0004177	9	25	0.00116217	0.00719593
integrator complex	Gene Ontology	GO:0032039	9	25	0.00116217	0.00719593
cytoplasmic vesicle membrane	Gene Ontology	GO:0030659	26	144	0.00117791	0.0072738
cellular calcium ion homeostasis	Gene Ontology	GO:0006874	20	98	0.00117818	0.0072738
ruffle	Gene Ontology	GO:0001726	20	98	0.00117818	0.0072738
mitochondrial nucleoid	Gene Ontology	GO:0042645	12	43	0.00122399	0.007542
steroid metabolic process	Gene Ontology	GO:0008202	12	43	0.00122399	0.007542
RNA polymerase II transcription factor binding	Gene Ontology	GO:0001085	14	56	0.00123397	0.00758882
Ran GTPase binding	Gene Ontology	GO:0008536	11	37	0.00126295	0.00767952
spermatid development	Gene Ontology	GO:0007286	18	84	0.00126382	0.00767952
positive regulation of nucleic acid-templated transcription	Gene Ontology	GO:1903508	18	84	0.00126382	0.00767952
peroxisome organization	Gene Ontology	GO:0007031	8	20	0.00126423	0.00767952
histone-lysine N-methyltransferase activity	Gene Ontology	GO:0018024	8	20	0.00126423	0.00767952
exon-exon junction complex	Gene Ontology	GO:0035145	8	20	0.00126423	0.00767952
small ribosomal subunit	Gene Ontology	GO:0015935	8	20	0.00126423	0.00767952
NuA4 histone acetyltransferase complex	Gene Ontology	GO:0035267	8	20	0.00126423	0.00767952
lipase activity	Gene Ontology	GO:0016298	7	15	0.00126563	0.00767952
dolichol-linked oligosaccharide biosynthetic process	Gene Ontology	GO:0006488	7	15	0.00126563	0.00767952
positive regulation of telomerase RNA localization to Cajal body	Gene Ontology	GO:1904874	7	15	0.00126563	0.00767952
COPII vesicle coat	Gene Ontology	GO:0030127	7	15	0.00126563	0.00767952
protein heterotetramerization	Gene Ontology	GO:0051290	7	15	0.00126563	0.00767952
glycine binding	Gene Ontology	GO:0016594	7	15	0.00126563	0.00767952
regulation of translation	Gene Ontology	GO:0006417	15	63	0.00127929	0.00775501
cytoplasmic ribonucleoprotein granule	Gene Ontology	GO:0036464	17	77	0.00128857	0.00780382
fat cell differentiation	Gene Ontology	GO:0045444	16	70	0.00129549	0.00783085
GABA-ergic synapse	Gene Ontology	GO:0098982	16	70	0.00129549	0.00783085
cellular response to hypoxia	Gene Ontology	GO:0071456	22	114	0.00130039	0.00785294
regulation of membrane potential	Gene Ontology	GO:0042391	20	99	0.00131076	0.00790807
DNA-binding transcription repressor activity, RNA polymerase II-specific	Gene Ontology	GO:0001227	39	253	0.00131221	0.00790933
protein autophosphorylation	Gene Ontology	GO:0046777	29	170	0.00138266	0.00831821
Golgi organization	Gene Ontology	GO:0007030	22	115	0.00143338	0.00861517
cellular response to amino acid starvation	Gene Ontology	GO:0034198	12	44	0.00144513	0.00866123
transcription factor TFIID complex	Gene Ontology	GO:0005669	12	44	0.00144513	0.00866123
positive regulation of protein secretion	Gene Ontology	GO:0050714	12	44	0.00144513	0.00866123
motor neuron axon guidance	Gene Ontology	GO:0008045	9	26	0.00145377	0.00868028
cellular response to glucagon stimulus	Gene Ontology	GO:0071377	9	26	0.00145377	0.00868028
microvillus membrane	Gene Ontology	GO:0031528	9	26	0.00145377	0.00868028
nucleobase-containing small molecule interconversion	Gene Ontology	GO:0015949	9	26	0.00145377	0.00868028
chloride channel activity	Gene Ontology	GO:0005254	15	64	0.00146331	0.00872092
hippocampus development	Gene Ontology	GO:0021766	15	64	0.00146331	0.00872092
negative regulation of DNA-binding transcription factor activity	Gene Ontology	GO:0043433	16	71	0.0014706	0.00875616
autophagy of mitochondrion	Gene Ontology	GO:0000422	11	38	0.00151149	0.00898277
protein O-linked glycosylation	Gene Ontology	GO:0006493	11	38	0.00151149	0.00898277
positive regulation of Ras protein signal transduction	Gene Ontology	GO:0046579	10	32	0.00152433	0.00900858
histone acetyltransferase complex	Gene Ontology	GO:0000123	10	32	0.00152433	0.00900858
B cell activation	Gene Ontology	GO:0042113	10	32	0.00152433	0.00900858
mismatch repair	Gene Ontology	GO:0006298	10	32	0.00152433	0.00900858
tRNA methylation	Gene Ontology	GO:0030488	10	32	0.00152433	0.00900858
lipid droplet	Gene Ontology	GO:0005811	19	93	0.00152642	0.00901254
amyloid precursor protein metabolic process	Gene Ontology	GO:0042982	6	11	0.00154887	0.00910284
COPI-coated vesicle	Gene Ontology	GO:0030137	6	11	0.00154887	0.00910284
AP-2 adaptor complex binding	Gene Ontology	GO:0035612	6	11	0.00154887	0.00910284
protein targeting to ER	Gene Ontology	GO:0045047	6	11	0.00154887	0.00910284
cellular response to amino acid stimulus	Gene Ontology	GO:0071230	13	51	0.00156801	0.00920683
regulation of dendrite morphogenesis	Gene Ontology	GO:0048814	8	21	0.00162369	0.00948123
melanosome transport	Gene Ontology	GO:0032402	8	21	0.00162369	0.00948123
translation elongation factor activity	Gene Ontology	GO:0003746	8	21	0.00162369	0.00948123
histone H4-K16 acetylation	Gene Ontology	GO:0043984	8	21	0.00162369	0.00948123
ceramide metabolic process	Gene Ontology	GO:0006672	8	21	0.00162369	0.00948123
DNA helicase activity	Gene Ontology	GO:0003678	14	58	0.00163956	0.00948446
promoter-specific chromatin binding	Gene Ontology	GO:1990841	14	58	0.00163956	0.00948446
phosphatidylserine binding	Gene Ontology	GO:0001786	14	58	0.00163956	0.00948446
fatty acid elongase activity	Gene Ontology	GO:0009922	5	7	0.00165706	0.00948446
tRNA transcription by RNA polymerase III	Gene Ontology	GO:0042797	5	7	0.00165706	0.00948446
N-terminal peptidyl-methionine acetylation	Gene Ontology	GO:0017196	5	7	0.00165706	0.00948446
fatty acid elongation, polyunsaturated fatty acid	Gene Ontology	GO:0034626	5	7	0.00165706	0.00948446
vacuole organization	Gene Ontology	GO:0007033	5	7	0.00165706	0.00948446
glycerol catabolic process	Gene Ontology	GO:0019563	5	7	0.00165706	0.00948446
paranodal junction assembly	Gene Ontology	GO:0030913	5	7	0.00165706	0.00948446
thioredoxin-disulfide reductase activity	Gene Ontology	GO:0004791	5	7	0.00165706	0.00948446
very-long-chain 3-ketoacyl-CoA synthase activity	Gene Ontology	GO:0102756	5	7	0.00165706	0.00948446
fatty acid elongation, saturated fatty acid	Gene Ontology	GO:0019367	5	7	0.00165706	0.00948446
positive regulation of integrin-mediated signaling pathway	Gene Ontology	GO:2001046	5	7	0.00165706	0.00948446
fatty acid elongation, monounsaturated fatty acid	Gene Ontology	GO:0034625	5	7	0.00165706	0.00948446
brainstem development	Gene Ontology	GO:0003360	5	7	0.00165706	0.00948446
glutamate receptor binding	Gene Ontology	GO:0035254	5	7	0.00165706	0.00948446
3-oxo-lignoceronyl-CoA synthase activity	Gene Ontology	GO:0102338	5	7	0.00165706	0.00948446
lipid digestion	Gene Ontology	GO:0044241	5	7	0.00165706	0.00948446
3-oxo-arachidoyl-CoA synthase activity	Gene Ontology	GO:0102336	5	7	0.00165706	0.00948446
3-oxo-cerotoyl-CoA synthase activity	Gene Ontology	GO:0102337	5	7	0.00165706	0.00948446
posttranslational protein targeting to membrane, translocation	Gene Ontology	GO:0031204	5	7	0.00165706	0.00948446
signaling receptor activity	Gene Ontology	GO:0038023	34	214	0.00166103	0.0094968
drug binding	Gene Ontology	GO:0008144	16	72	0.00166519	0.0094968
filopodium	Gene Ontology	GO:0030175	16	72	0.00166519	0.0094968
regulation of circadian rhythm	Gene Ontology	GO:0042752	15	65	0.001669	0.00950999
heart development	Gene Ontology	GO:0007507	31	189	0.00167701	0.00954712
FMN binding	Gene Ontology	GO:0010181	7	16	0.00169378	0.00955698
clathrin adaptor activity	Gene Ontology	GO:0035615	7	16	0.00169378	0.00955698
nuclear exosome (RNase complex)	Gene Ontology	GO:0000176	7	16	0.00169378	0.00955698
eukaryotic 43S preinitiation complex	Gene Ontology	GO:0016282	7	16	0.00169378	0.00955698
inositol phosphate dephosphorylation	Gene Ontology	GO:0046855	7	16	0.00169378	0.00955698
positive regulation of histone H3-K4 methylation	Gene Ontology	GO:0051571	7	16	0.00169378	0.00955698
midbody abscission	Gene Ontology	GO:0061952	7	16	0.00169378	0.00955698
histone H2A acetylation	Gene Ontology	GO:0043968	7	16	0.00169378	0.00955698
regulation of protein catabolic process	Gene Ontology	GO:0042176	7	16	0.00169378	0.00955698
mitochondrial proton-transporting ATP synthase complex	Gene Ontology	GO:0005753	7	16	0.00169378	0.00955698
bone mineralization	Gene Ontology	GO:0030282	12	45	0.00169819	0.00957341
recycling endosome membrane	Gene Ontology	GO:0055038	18	87	0.00177463	0.00999546
anchored component of membrane	Gene Ontology	GO:0031225	20	102	0.00178735	0.0100393
integral component of mitochondrial inner membrane	Gene Ontology	GO:0031305	11	39	0.00179865	0.0100393
presynaptic active zone	Gene Ontology	GO:0048786	11	39	0.00179865	0.0100393
heart morphogenesis	Gene Ontology	GO:0003007	11	39	0.00179865	0.0100393
positive regulation of blood vessel endothelial cell migration	Gene Ontology	GO:0043536	11	39	0.00179865	0.0100393
positive regulation of viral transcription	Gene Ontology	GO:0050434	9	27	0.00180136	0.0100393
DNA biosynthetic process	Gene Ontology	GO:0071897	9	27	0.00180136	0.0100393
canonical glycolysis	Gene Ontology	GO:0061621	9	27	0.00180136	0.0100393
response to organic substance	Gene Ontology	GO:0010033	9	27	0.00180136	0.0100393
oligodendrocyte development	Gene Ontology	GO:0014003	9	27	0.00180136	0.0100393
protein folding chaperone	Gene Ontology	GO:0044183	9	27	0.00180136	0.0100393
enzyme activator activity	Gene Ontology	GO:0008047	13	52	0.00181765	0.0101212
positive regulation of multicellular organism growth	Gene Ontology	GO:0040018	10	33	0.00184466	0.0102268
ventricular septum development	Gene Ontology	GO:0003281	10	33	0.00184466	0.0102268
helicase activity	Gene Ontology	GO:0004386	10	33	0.00184466	0.0102268
actin filament polymerization	Gene Ontology	GO:0030041	10	33	0.00184466	0.0102268
negative regulation of cell death	Gene Ontology	GO:0060548	14	59	0.0018806	0.0104006
autophagosome	Gene Ontology	GO:0005776	16	73	0.0018809	0.0104006
actin cytoskeleton organization	Gene Ontology	GO:0030036	28	166	0.00191167	0.0105615
regulation of cell shape	Gene Ontology	GO:0008360	26	150	0.00195199	0.0107749
intercalated disc	Gene Ontology	GO:0014704	12	46	0.00198656	0.0109467
outflow tract morphogenesis	Gene Ontology	GO:0003151	12	46	0.00198656	0.0109467
regulation of cell size	Gene Ontology	GO:0008361	8	22	0.00205941	0.0113187
DNA-dependent DNA replication	Gene Ontology	GO:0006261	8	22	0.00205941	0.0113187
lipid binding	Gene Ontology	GO:0008289	26	151	0.00211619	0.0115911
phagocytic vesicle membrane	Gene Ontology	GO:0030670	16	74	0.00211948	0.0115988
COPII-coated ER to Golgi transport vesicle	Gene Ontology	GO:0030134	11	40	0.00212872	0.0116268
sequence-specific double-stranded DNA binding	Gene Ontology	GO:1990837	71	553	0.00213009	0.0116268
methylation	Gene Ontology	GO:0032259	14	60	0.00215028	0.011712
DNA synthesis involved in DNA repair	Gene Ontology	GO:0000731	6	12	0.00216595	0.011712
A band	Gene Ontology	GO:0031672	6	12	0.00216595	0.011712
histone methyltransferase activity (H3-K36 specific)	Gene Ontology	GO:0046975	6	12	0.00216595	0.011712
L-glutamate transmembrane transporter activity	Gene Ontology	GO:0005313	6	12	0.00216595	0.011712
Swr1 complex	Gene Ontology	GO:0000812	6	12	0.00216595	0.011712
lens fiber cell differentiation	Gene Ontology	GO:0070306	6	12	0.00216595	0.011712
isopeptidase activity	Gene Ontology	GO:0070122	6	12	0.00216595	0.011712
thalamus development	Gene Ontology	GO:0021794	6	12	0.00216595	0.011712
photoreceptor cell outer segment organization	Gene Ontology	GO:0035845	6	12	0.00216595	0.011712
wound healing	Gene Ontology	GO:0042060	18	89	0.00220395	0.0118773
spectrin binding	Gene Ontology	GO:0030507	9	28	0.00221231	0.0118773
regulation of intracellular pH	Gene Ontology	GO:0051453	9	28	0.00221231	0.0118773
mRNA cis splicing, via spliceosome	Gene Ontology	GO:0045292	9	28	0.00221231	0.0118773
regulation of mitochondrial membrane potential	Gene Ontology	GO:0051881	9	28	0.00221231	0.0118773
transcription initiation from RNA polymerase I promoter	Gene Ontology	GO:0006361	10	34	0.00221719	0.0118773
endoplasmic reticulum exit site	Gene Ontology	GO:0070971	10	34	0.00221719	0.0118773
phosphatidylcholine biosynthetic process	Gene Ontology	GO:0006656	10	34	0.00221719	0.0118773
positive regulation of telomere maintenance via telomerase	Gene Ontology	GO:0032212	10	34	0.00221719	0.0118773
positive regulation of insulin secretion involved in cellular response to glucose stimulus	Gene Ontology	GO:0035774	10	34	0.00221719	0.0118773
rRNA methylation	Gene Ontology	GO:0031167	7	17	0.00222642	0.0118773
epithelial cilium movement involved in extracellular fluid movement	Gene Ontology	GO:0003351	7	17	0.00222642	0.0118773
proteasome binding	Gene Ontology	GO:0070628	7	17	0.00222642	0.0118773
cellular response to low-density lipoprotein particle stimulus	Gene Ontology	GO:0071404	7	17	0.00222642	0.0118773
SMN-Sm protein complex	Gene Ontology	GO:0034719	7	17	0.00222642	0.0118773
endosome to lysosome transport	Gene Ontology	GO:0008333	12	47	0.00231379	0.0123331
positive regulation of cold-induced thermogenesis	Gene Ontology	GO:0120162	19	97	0.00231781	0.0123338
cellular response to insulin stimulus	Gene Ontology	GO:0032869	19	97	0.00231781	0.0123338
cleavage furrow	Gene Ontology	GO:0032154	13	54	0.00241561	0.0128328
response to ischemia	Gene Ontology	GO:0002931	13	54	0.00241561	0.0128328
negative regulation of neuron projection development	Gene Ontology	GO:0010977	14	61	0.00245113	0.0130107
nucleic acid binding	Gene Ontology	GO:0003676	25	145	0.00250585	0.0132162
response to starvation	Gene Ontology	GO:0042594	11	41	0.00250628	0.0132162
histone H3 acetylation	Gene Ontology	GO:0043966	11	41	0.00250628	0.0132162
photoreceptor cell maintenance	Gene Ontology	GO:0045494	11	41	0.00250628	0.0132162
regulation of receptor signaling pathway via JAK-STAT	Gene Ontology	GO:0046425	5	8	0.0025148	0.0132162
response to inorganic substance	Gene Ontology	GO:0010035	5	8	0.0025148	0.0132162
cytosolic ribosome	Gene Ontology	GO:0022626	5	8	0.0025148	0.0132162
histone H3-K36 methylation	Gene Ontology	GO:0010452	5	8	0.0025148	0.0132162
regulation of cardiac muscle contraction by calcium ion signaling	Gene Ontology	GO:0010882	5	8	0.0025148	0.0132162
histone H3-K4 demethylation	Gene Ontology	GO:0034720	5	8	0.0025148	0.0132162
BBSome	Gene Ontology	GO:0034464	5	8	0.0025148	0.0132162
tissue regeneration	Gene Ontology	GO:0042246	8	23	0.002582	0.0135135
endoplasmic reticulum quality control compartment	Gene Ontology	GO:0044322	8	23	0.002582	0.0135135
poly(A) binding	Gene Ontology	GO:0008143	8	23	0.002582	0.0135135
dioxygenase activity	Gene Ontology	GO:0051213	8	23	0.002582	0.0135135
response to cold	Gene Ontology	GO:0009409	10	35	0.00264784	0.0138353
cellular response to reactive oxygen species	Gene Ontology	GO:0034614	10	35	0.00264784	0.0138353
phosphatidylinositol dephosphorylation	Gene Ontology	GO:0046856	9	29	0.00269444	0.0140327
transcription elongation from RNA polymerase I promoter	Gene Ontology	GO:0006362	9	29	0.00269444	0.0140327
neural tube development	Gene Ontology	GO:0021915	9	29	0.00269444	0.0140327
electron transport chain	Gene Ontology	GO:0022900	15	69	0.00274849	0.0142908
transcription repressor complex	Gene Ontology	GO:0017053	13	55	0.00277009	0.0143913
protein serine/threonine phosphatase activity	Gene Ontology	GO:0004722	14	62	0.00278581	0.0144612
multicellular organism growth	Gene Ontology	GO:0035264	17	84	0.00286254	0.0148263
nuclear envelope organization	Gene Ontology	GO:0006998	7	18	0.00287946	0.0148263
ATP-dependent microtubule motor activity, minus-end-directed	Gene Ontology	GO:0008569	7	18	0.00287946	0.0148263
alternative mRNA splicing, via spliceosome	Gene Ontology	GO:0000380	7	18	0.00287946	0.0148263
postsynaptic cytosol	Gene Ontology	GO:0099524	7	18	0.00287946	0.0148263
regulation of reactive oxygen species metabolic process	Gene Ontology	GO:2000377	7	18	0.00287946	0.0148263
negative regulation of interleukin-8 production	Gene Ontology	GO:0032717	7	18	0.00287946	0.0148263
ribosomal small subunit biogenesis	Gene Ontology	GO:0042274	7	18	0.00287946	0.0148263
RNA polymerase III complex	Gene Ontology	GO:0005666	7	18	0.00287946	0.0148263
embryonic skeletal system morphogenesis	Gene Ontology	GO:0048704	11	42	0.00293613	0.0149914
fatty acid biosynthetic process	Gene Ontology	GO:0006633	11	42	0.00293613	0.0149914
ubiquitin-ubiquitin ligase activity	Gene Ontology	GO:0034450	6	13	0.0029516	0.0149914
protein neddylation	Gene Ontology	GO:0045116	6	13	0.0029516	0.0149914
suckling behavior	Gene Ontology	GO:0001967	6	13	0.0029516	0.0149914
maturation of 5.8S rRNA	Gene Ontology	GO:0000460	6	13	0.0029516	0.0149914
RNA polymerase I complex	Gene Ontology	GO:0005736	6	13	0.0029516	0.0149914
chaperone complex	Gene Ontology	GO:0101031	6	13	0.0029516	0.0149914
cellular response to steroid hormone stimulus	Gene Ontology	GO:0071383	6	13	0.0029516	0.0149914
mannosylation	Gene Ontology	GO:0097502	6	13	0.0029516	0.0149914
acetylcholine binding	Gene Ontology	GO:0042166	6	13	0.0029516	0.0149914
response to reactive oxygen species	Gene Ontology	GO:0000302	6	13	0.0029516	0.0149914
very long-chain fatty acid biosynthetic process	Gene Ontology	GO:0042761	6	13	0.0029516	0.0149914
low-density lipoprotein particle receptor activity	Gene Ontology	GO:0005041	6	13	0.0029516	0.0149914
positive regulation of synaptic transmission, GABAergic	Gene Ontology	GO:0032230	6	13	0.0029516	0.0149914
high-density lipoprotein particle assembly	Gene Ontology	GO:0034380	6	13	0.0029516	0.0149914
neuron differentiation	Gene Ontology	GO:0030182	24	139	0.00296864	0.0150659
activation of MAPK activity	Gene Ontology	GO:0000187	22	123	0.00298006	0.0151118
establishment or maintenance of cell polarity	Gene Ontology	GO:0007163	12	49	0.00310015	0.0157083
synapse assembly	Gene Ontology	GO:0007416	14	63	0.00315708	0.015984
substrate adhesion-dependent cell spreading	Gene Ontology	GO:0034446	13	56	0.0031659	0.0160032
DNA damage response, signal transduction by p53 class mediator resulting in cell cycle arrest	Gene Ontology	GO:0006977	13	56	0.0031659	0.0160032
posttranscriptional regulation of gene expression	Gene Ontology	GO:0010608	8	24	0.0032027	0.0161251
calcium channel complex	Gene Ontology	GO:0034704	8	24	0.0032027	0.0161251
histone deacetylase activity	Gene Ontology	GO:0004407	8	24	0.0032027	0.0161251
mRNA cleavage and polyadenylation specificity factor complex	Gene Ontology	GO:0005847	8	24	0.0032027	0.0161251
positive regulation of receptor internalization	Gene Ontology	GO:0002092	8	24	0.0032027	0.0161251
response to axon injury	Gene Ontology	GO:0048678	9	30	0.00325601	0.0162903
acyl-CoA metabolic process	Gene Ontology	GO:0006637	9	30	0.00325601	0.0162903
protein N-linked glycosylation via asparagine	Gene Ontology	GO:0018279	9	30	0.00325601	0.0162903
vesicle membrane	Gene Ontology	GO:0012506	9	30	0.00325601	0.0162903
ciliary transition zone	Gene Ontology	GO:0035869	9	30	0.00325601	0.0162903
negative regulation of nucleic acid-templated transcription	Gene Ontology	GO:1903507	11	43	0.00342333	0.0171005
protein phosphatase binding	Gene Ontology	GO:0019903	17	86	0.00353102	0.017597
condensed chromosome kinetochore	Gene Ontology	GO:0000777	17	86	0.00353102	0.017597
endomembrane system	Gene Ontology	GO:0012505	22	125	0.00353455	0.0176008
cytoplasmic microtubule organization	Gene Ontology	GO:0031122	12	50	0.0035674	0.0177111
basal plasma membrane	Gene Ontology	GO:0009925	12	50	0.0035674	0.0177111
SNARE binding	Gene Ontology	GO:0000149	14	64	0.00356784	0.0177111
vascular endothelial growth factor receptor signaling pathway	Gene Ontology	GO:0048010	14	64	0.00356784	0.0177111
actin cytoskeleton reorganization	Gene Ontology	GO:0031532	13	57	0.00360652	0.0178891
coronary artery morphogenesis	Gene Ontology	GO:0060982	5	9	0.00365403	0.0179842
viral budding	Gene Ontology	GO:0046755	5	9	0.00365403	0.0179842
positive regulation of potassium ion transport	Gene Ontology	GO:0043268	5	9	0.00365403	0.0179842
Golgi to lysosome transport	Gene Ontology	GO:0090160	5	9	0.00365403	0.0179842
regulation of feeding behavior	Gene Ontology	GO:0060259	5	9	0.00365403	0.0179842
N-terminal protein amino acid acetylation	Gene Ontology	GO:0006474	5	9	0.00365403	0.0179842
nuclear origin of replication recognition complex	Gene Ontology	GO:0005664	5	9	0.00365403	0.0179842
RNA methylation	Gene Ontology	GO:0001510	7	19	0.00366957	0.0179842
ubiquitin-dependent protein catabolic process via the multivesicular body sorting pathway	Gene Ontology	GO:0043162	7	19	0.00366957	0.0179842
androgen receptor signaling pathway	Gene Ontology	GO:0030521	7	19	0.00366957	0.0179842
negative regulation of transposition	Gene Ontology	GO:0010529	7	19	0.00366957	0.0179842
2-oxoglutarate-dependent dioxygenase activity	Gene Ontology	GO:0016706	7	19	0.00366957	0.0179842
regulation of protein localization to plasma membrane	Gene Ontology	GO:1903076	7	19	0.00366957	0.0179842
regulation of centrosome duplication	Gene Ontology	GO:0010824	7	19	0.00366957	0.0179842
hair follicle development	Gene Ontology	GO:0001942	10	37	0.00370876	0.0181555
protein import into nucleus	Gene Ontology	GO:0006606	16	79	0.00372262	0.0181848
molecular_function	Gene Ontology	GO:0003674	89	742	0.00379532	0.0181848
basic amino acid transmembrane transport	Gene Ontology	GO:1990822	4	5	0.00381198	0.0181848
steroid catabolic process	Gene Ontology	GO:0006706	4	5	0.00381198	0.0181848
flavonoid metabolic process	Gene Ontology	GO:0009812	4	5	0.00381198	0.0181848
phosphatidylcholine floppase activity	Gene Ontology	GO:0090554	4	5	0.00381198	0.0181848
mast cell chemotaxis	Gene Ontology	GO:0002551	4	5	0.00381198	0.0181848
adenylate cyclase activator activity	Gene Ontology	GO:0010856	4	5	0.00381198	0.0181848
Mon1-Ccz1 complex	Gene Ontology	GO:0035658	4	5	0.00381198	0.0181848
hyperosmotic salinity response	Gene Ontology	GO:0042538	4	5	0.00381198	0.0181848
RNA polymerase III general transcription initiation factor activity	Gene Ontology	GO:0000995	4	5	0.00381198	0.0181848
glutamate biosynthetic process	Gene Ontology	GO:0006537	4	5	0.00381198	0.0181848
epsilon DNA polymerase complex	Gene Ontology	GO:0008622	4	5	0.00381198	0.0181848
Cul4B-RING E3 ubiquitin ligase complex	Gene Ontology	GO:0031465	4	5	0.00381198	0.0181848
beta-N-acetylglucosaminylglycopeptide beta-1,4-galactosyltransferase activity	Gene Ontology	GO:0003831	4	5	0.00381198	0.0181848
apolipoprotein A-I-mediated signaling pathway	Gene Ontology	GO:0038027	4	5	0.00381198	0.0181848
sialic acid transmembrane transporter activity	Gene Ontology	GO:0015136	4	5	0.00381198	0.0181848
membrane depolarization during SA node cell action potential	Gene Ontology	GO:0086046	4	5	0.00381198	0.0181848
NEDD8 transferase activity	Gene Ontology	GO:0019788	4	5	0.00381198	0.0181848
establishment of vesicle localization	Gene Ontology	GO:0051650	4	5	0.00381198	0.0181848
protein transport to vacuole involved in ubiquitin-dependent protein catabolic process via the multivesicular body sorting pathway	Gene Ontology	GO:0043328	4	5	0.00381198	0.0181848
piRNA biosynthetic process	Gene Ontology	GO:1990511	4	5	0.00381198	0.0181848
protein retention in Golgi apparatus	Gene Ontology	GO:0045053	4	5	0.00381198	0.0181848
bradykinin catabolic process	Gene Ontology	GO:0010815	4	5	0.00381198	0.0181848
regulation of dephosphorylation	Gene Ontology	GO:0035303	4	5	0.00381198	0.0181848
neurotransmitter loading into synaptic vesicle	Gene Ontology	GO:0098700	4	5	0.00381198	0.0181848
protein processing involved in protein targeting to mitochondrion	Gene Ontology	GO:0006627	4	5	0.00381198	0.0181848
proton-transporting two-sector ATPase complex	Gene Ontology	GO:0016469	4	5	0.00381198	0.0181848
external side of apical plasma membrane	Gene Ontology	GO:0098591	4	5	0.00381198	0.0181848
membrane raft organization	Gene Ontology	GO:0031579	4	5	0.00381198	0.0181848
positive regulation of histone H4 acetylation	Gene Ontology	GO:0090240	4	5	0.00381198	0.0181848
maintenance of DNA repeat elements	Gene Ontology	GO:0043570	4	5	0.00381198	0.0181848
blastocyst growth	Gene Ontology	GO:0001832	4	5	0.00381198	0.0181848
cellular response to starvation	Gene Ontology	GO:0009267	15	72	0.00389065	0.0184724
RNA phosphodiester bond hydrolysis, endonucleolytic	Gene Ontology	GO:0090502	15	72	0.00389065	0.0184724
positive regulation of protein ubiquitination	Gene Ontology	GO:0031398	15	72	0.00389065	0.0184724
negative regulation of cysteine-type endopeptidase activity involved in apoptotic process	Gene Ontology	GO:0043154	15	72	0.00389065	0.0184724
thyroid hormone receptor binding	Gene Ontology	GO:0046966	9	31	0.00390565	0.0184724
Flemming body	Gene Ontology	GO:0090543	9	31	0.00390565	0.0184724
regulation of heart rate	Gene Ontology	GO:0002027	9	31	0.00390565	0.0184724
ruffle organization	Gene Ontology	GO:0031529	6	14	0.00393201	0.0184724
exoribonuclease activity	Gene Ontology	GO:0004532	6	14	0.00393201	0.0184724
COPII-coated vesicle cargo loading	Gene Ontology	GO:0090110	6	14	0.00393201	0.0184724
maintenance of protein location in nucleus	Gene Ontology	GO:0051457	6	14	0.00393201	0.0184724
GTPase inhibitor activity	Gene Ontology	GO:0005095	6	14	0.00393201	0.0184724
cilium-dependent cell motility	Gene Ontology	GO:0060285	6	14	0.00393201	0.0184724
mitochondrial electron transport, ubiquinol to cytochrome c	Gene Ontology	GO:0006122	6	14	0.00393201	0.0184724
efflux transmembrane transporter activity	Gene Ontology	GO:0015562	6	14	0.00393201	0.0184724
grooming behavior	Gene Ontology	GO:0007625	6	14	0.00393201	0.0184724
NAD biosynthesis via nicotinamide riboside salvage pathway	Gene Ontology	GO:0034356	6	14	0.00393201	0.0184724
positive regulation of lamellipodium assembly	Gene Ontology	GO:0010592	8	25	0.00393327	0.0184724
RNA splicing, via transesterification reactions	Gene Ontology	GO:0000375	8	25	0.00393327	0.0184724
antiporter activity	Gene Ontology	GO:0015297	8	25	0.00393327	0.0184724
thymus development	Gene Ontology	GO:0048538	11	44	0.00397317	0.018646
meiotic cell cycle	Gene Ontology	GO:0051321	14	65	0.00402113	0.0188572
structural molecule activity	Gene Ontology	GO:0005198	27	168	0.0040886	0.0191507
repressing transcription factor binding	Gene Ontology	GO:0070491	12	51	0.00408974	0.0191507
Ras protein signal transduction	Gene Ontology	GO:0007265	15	73	0.00434794	0.0203298
positive regulation of substrate adhesion-dependent cell spreading	Gene Ontology	GO:1900026	10	38	0.0043524	0.0203357
p53 binding	Gene Ontology	GO:0002039	14	66	0.00452006	0.0211036
regulation of megakaryocyte differentiation	Gene Ontology	GO:0045652	11	45	0.00459114	0.0213077
tau protein binding	Gene Ontology	GO:0048156	11	45	0.00459114	0.0213077
spindle microtubule	Gene Ontology	GO:0005876	11	45	0.00459114	0.0213077
embryonic placenta development	Gene Ontology	GO:0001892	7	20	0.00461405	0.0213077
nuclear import signal receptor activity	Gene Ontology	GO:0061608	7	20	0.00461405	0.0213077
positive regulation of transcription initiation from RNA polymerase II promoter	Gene Ontology	GO:0060261	7	20	0.00461405	0.0213077
regulated exocytosis	Gene Ontology	GO:0045055	7	20	0.00461405	0.0213077
stress granule assembly	Gene Ontology	GO:0034063	7	20	0.00461405	0.0213077
protein refolding	Gene Ontology	GO:0042026	7	20	0.00461405	0.0213077
middle ear morphogenesis	Gene Ontology	GO:0042474	7	20	0.00461405	0.0213077
positive regulation of protein export from nucleus	Gene Ontology	GO:0046827	7	20	0.00461405	0.0213077
response to X-ray	Gene Ontology	GO:0010165	7	20	0.00461405	0.0213077
inclusion body	Gene Ontology	GO:0016234	7	20	0.00461405	0.0213077
protein transmembrane transporter activity	Gene Ontology	GO:0008320	7	20	0.00461405	0.0213077
chaperone cofactor-dependent protein refolding	Gene Ontology	GO:0051085	9	32	0.00465238	0.0213761
microtubule bundle formation	Gene Ontology	GO:0001578	9	32	0.00465238	0.0213761
neuromuscular junction development	Gene Ontology	GO:0007528	9	32	0.00465238	0.0213761
positive regulation of gene expression, epigenetic	Gene Ontology	GO:0045815	9	32	0.00465238	0.0213761
Rho GTPase binding	Gene Ontology	GO:0017048	9	32	0.00465238	0.0213761
positive regulation of G1/S transition of mitotic cell cycle	Gene Ontology	GO:1900087	9	32	0.00465238	0.0213761
positive regulation of stress fiber assembly	Gene Ontology	GO:0051496	12	52	0.00467168	0.0214338
positive regulation of neuron apoptotic process	Gene Ontology	GO:0043525	12	52	0.00467168	0.0214338
long-chain fatty acid biosynthetic process	Gene Ontology	GO:0042759	8	26	0.00478592	0.021879
protein catabolic process	Gene Ontology	GO:0030163	8	26	0.00478592	0.021879
positive regulation of microtubule polymerization	Gene Ontology	GO:0031116	8	26	0.00478592	0.021879
enzyme regulator activity	Gene Ontology	GO:0030234	8	26	0.00478592	0.021879
pigmentation	Gene Ontology	GO:0043473	8	26	0.00478592	0.021879
positive regulation of proteasomal ubiquitin-dependent protein catabolic process	Gene Ontology	GO:0032436	15	74	0.00484801	0.0221469
microtubule motor activity	Gene Ontology	GO:0003777	14	67	0.0050679	0.0228462
cell projection organization	Gene Ontology	GO:0030030	10	39	0.00508084	0.0228462
fertilization	Gene Ontology	GO:0009566	10	39	0.00508084	0.0228462
NADP binding	Gene Ontology	GO:0050661	10	39	0.00508084	0.0228462
positive regulation of isotype switching to IgG isotypes	Gene Ontology	GO:0048304	5	10	0.00512056	0.0228462
export across plasma membrane	Gene Ontology	GO:0140115	5	10	0.00512056	0.0228462
cAMP-dependent protein kinase complex	Gene Ontology	GO:0005952	5	10	0.00512056	0.0228462
production of siRNA involved in RNA interference	Gene Ontology	GO:0030422	5	10	0.00512056	0.0228462
post-mRNA release spliceosomal complex	Gene Ontology	GO:0071014	5	10	0.00512056	0.0228462
primary miRNA processing	Gene Ontology	GO:0031053	5	10	0.00512056	0.0228462
RNA methyltransferase activity	Gene Ontology	GO:0008173	5	10	0.00512056	0.0228462
phosphatidyl phospholipase B activity	Gene Ontology	GO:0102545	5	10	0.00512056	0.0228462
regulation of DNA repair	Gene Ontology	GO:0006282	5	10	0.00512056	0.0228462
positive regulation of alpha-beta T cell differentiation	Gene Ontology	GO:0046638	5	10	0.00512056	0.0228462
mitochondrial respiratory chain complex III assembly	Gene Ontology	GO:0034551	5	10	0.00512056	0.0228462
cAMP biosynthetic process	Gene Ontology	GO:0006171	5	10	0.00512056	0.0228462
adenylate cyclase activity	Gene Ontology	GO:0004016	5	10	0.00512056	0.0228462
positive regulation of Arp2/3 complex-mediated actin nucleation	Gene Ontology	GO:2000601	5	10	0.00512056	0.0228462
integral component of mitochondrial membrane	Gene Ontology	GO:0032592	5	10	0.00512056	0.0228462
ER membrane protein complex	Gene Ontology	GO:0072546	5	10	0.00512056	0.0228462
histone H3-K9 methylation	Gene Ontology	GO:0051567	5	10	0.00512056	0.0228462
intra-S DNA damage checkpoint	Gene Ontology	GO:0031573	6	15	0.00513402	0.0228462
regulation of stress fiber assembly	Gene Ontology	GO:0051492	6	15	0.00513402	0.0228462
vacuole	Gene Ontology	GO:0005773	6	15	0.00513402	0.0228462
negative regulation of phagocytosis	Gene Ontology	GO:0050765	6	15	0.00513402	0.0228462
alpha-actinin binding	Gene Ontology	GO:0051393	6	15	0.00513402	0.0228462
regulation of intracellular estrogen receptor signaling pathway	Gene Ontology	GO:0033146	6	15	0.00513402	0.0228462
cellular response to thyroid hormone stimulus	Gene Ontology	GO:0097067	6	15	0.00513402	0.0228462
L-glutamate transmembrane transport	Gene Ontology	GO:0015813	6	15	0.00513402	0.0228462
embryonic camera-type eye morphogenesis	Gene Ontology	GO:0048596	6	15	0.00513402	0.0228462
DNA double-strand break processing	Gene Ontology	GO:0000729	6	15	0.00513402	0.0228462
Ino80 complex	Gene Ontology	GO:0031011	6	15	0.00513402	0.0228462
axolemma	Gene Ontology	GO:0030673	6	15	0.00513402	0.0228462
negative regulation of macroautophagy	Gene Ontology	GO:0016242	6	15	0.00513402	0.0228462
vitamin D receptor binding	Gene Ontology	GO:0042809	6	15	0.00513402	0.0228462
axon terminus	Gene Ontology	GO:0043679	13	60	0.00523383	0.0232416
cellular response to glucose stimulus	Gene Ontology	GO:0071333	13	60	0.00523383	0.0232416
RNA metabolic process	Gene Ontology	GO:0016070	11	46	0.00528293	0.0234269
response to endoplasmic reticulum stress	Gene Ontology	GO:0034976	15	75	0.00539372	0.0238682
negative regulation of protein kinase activity	Gene Ontology	GO:0006469	15	75	0.00539372	0.0238682
cellular protein metabolic process	Gene Ontology	GO:0044267	30	198	0.00546868	0.0241831
positive regulation of macroautophagy	Gene Ontology	GO:0016239	9	33	0.00550548	0.0242615
triglyceride metabolic process	Gene Ontology	GO:0006641	9	33	0.00550548	0.0242615
odontogenesis	Gene Ontology	GO:0042476	9	33	0.00550548	0.0242615
ATP metabolic process	Gene Ontology	GO:0046034	9	33	0.00550548	0.0242615
7-methylguanosine mRNA capping	Gene Ontology	GO:0006370	9	33	0.00550548	0.0242615
zinc ion transmembrane transporter activity	Gene Ontology	GO:0005385	7	21	0.00573066	0.024994
nucleocytoplasmic transport	Gene Ontology	GO:0006913	7	21	0.00573066	0.024994
positive regulation of ubiquitin-protein transferase activity	Gene Ontology	GO:0051443	7	21	0.00573066	0.024994
vacuolar membrane	Gene Ontology	GO:0005774	7	21	0.00573066	0.024994
muscle cell cellular homeostasis	Gene Ontology	GO:0046716	7	21	0.00573066	0.024994
retinol dehydrogenase activity	Gene Ontology	GO:0004745	7	21	0.00573066	0.024994
import into nucleus	Gene Ontology	GO:0051170	7	21	0.00573066	0.024994
regulation of neuron death	Gene Ontology	GO:1901214	7	21	0.00573066	0.024994
regulation of nitric-oxide synthase activity	Gene Ontology	GO:0050999	7	21	0.00573066	0.024994
protein localization to Golgi apparatus	Gene Ontology	GO:0034067	7	21	0.00573066	0.024994
cobalamin metabolic process	Gene Ontology	GO:0009235	7	21	0.00573066	0.024994
negative regulation of axonogenesis	Gene Ontology	GO:0050771	7	21	0.00573066	0.024994
error-free translesion synthesis	Gene Ontology	GO:0070987	7	21	0.00573066	0.024994
blood coagulation	Gene Ontology	GO:0007596	27	173	0.00576375	0.0250409
adult walking behavior	Gene Ontology	GO:0007628	8	27	0.00577322	0.0250409
phototransduction	Gene Ontology	GO:0007602	8	27	0.00577322	0.0250409
heterochromatin	Gene Ontology	GO:0000792	8	27	0.00577322	0.0250409
hydrogen peroxide catabolic process	Gene Ontology	GO:0042744	8	27	0.00577322	0.0250409
potassium ion transmembrane transport	Gene Ontology	GO:0071805	21	123	0.00582449	0.0250409
clathrin-coated vesicle	Gene Ontology	GO:0030136	13	61	0.00589098	0.0250409
lipid transport	Gene Ontology	GO:0006869	13	61	0.00589098	0.0250409
photoreceptor connecting cilium	Gene Ontology	GO:0032391	10	40	0.00590138	0.0250409
neuron apoptotic process	Gene Ontology	GO:0051402	10	40	0.00590138	0.0250409
alpha-tubulin binding	Gene Ontology	GO:0043014	10	40	0.00590138	0.0250409
endocytic recycling	Gene Ontology	GO:0032456	10	40	0.00590138	0.0250409
regulation of presynaptic membrane potential	Gene Ontology	GO:0099505	4	6	0.00595012	0.0250409
positive regulation of cytoplasmic mRNA processing body assembly	Gene Ontology	GO:0010606	4	6	0.00595012	0.0250409
pre-miRNA binding	Gene Ontology	GO:0070883	4	6	0.00595012	0.0250409
cellular response to cGMP	Gene Ontology	GO:0071321	4	6	0.00595012	0.0250409
D-glucose transmembrane transporter activity	Gene Ontology	GO:0055056	4	6	0.00595012	0.0250409
glycoside catabolic process	Gene Ontology	GO:0016139	4	6	0.00595012	0.0250409
platelet dense granule membrane	Gene Ontology	GO:0031088	4	6	0.00595012	0.0250409
regulation of systemic arterial blood pressure by endothelin	Gene Ontology	GO:0003100	4	6	0.00595012	0.0250409
SA node cell action potential	Gene Ontology	GO:0086015	4	6	0.00595012	0.0250409
histone demethylase activity (H3-K4 specific)	Gene Ontology	GO:0032453	4	6	0.00595012	0.0250409
leucine catabolic process	Gene Ontology	GO:0006552	4	6	0.00595012	0.0250409
regulation of protein transport	Gene Ontology	GO:0051223	4	6	0.00595012	0.0250409
mRNA cleavage factor complex	Gene Ontology	GO:0005849	4	6	0.00595012	0.0250409
neurotrophin TRKA receptor binding	Gene Ontology	GO:0005168	4	6	0.00595012	0.0250409
inositol-polyphosphate 5-phosphatase activity	Gene Ontology	GO:0004445	4	6	0.00595012	0.0250409
long-chain fatty acid catabolic process	Gene Ontology	GO:0042758	4	6	0.00595012	0.0250409
negative regulation of MHC class II biosynthetic process	Gene Ontology	GO:0045347	4	6	0.00595012	0.0250409
5S class rRNA transcription by RNA polymerase III	Gene Ontology	GO:0042791	4	6	0.00595012	0.0250409
positive regulation of potassium ion transmembrane transporter activity	Gene Ontology	GO:1901018	4	6	0.00595012	0.0250409
proline transport	Gene Ontology	GO:0015824	4	6	0.00595012	0.0250409
regulation of nitric oxide biosynthetic process	Gene Ontology	GO:0045428	4	6	0.00595012	0.0250409
positive regulation of pinocytosis	Gene Ontology	GO:0048549	4	6	0.00595012	0.0250409
3'-5'-exodeoxyribonuclease activity	Gene Ontology	GO:0008296	4	6	0.00595012	0.0250409
monoterpenoid metabolic process	Gene Ontology	GO:0016098	4	6	0.00595012	0.0250409
regulation of modification of postsynaptic actin cytoskeleton	Gene Ontology	GO:1905274	4	6	0.00595012	0.0250409
pentose-phosphate shunt, non-oxidative branch	Gene Ontology	GO:0009052	4	6	0.00595012	0.0250409
transcription factor TFIIIC complex	Gene Ontology	GO:0000127	4	6	0.00595012	0.0250409
succinate metabolic process	Gene Ontology	GO:0006105	4	6	0.00595012	0.0250409
response to fungicide	Gene Ontology	GO:0060992	4	6	0.00595012	0.0250409
urate transport	Gene Ontology	GO:0015747	4	6	0.00595012	0.0250409
taurine transport	Gene Ontology	GO:0015734	4	6	0.00595012	0.0250409
heterocycle metabolic process	Gene Ontology	GO:0046483	4	6	0.00595012	0.0250409
peripheral nervous system axon regeneration	Gene Ontology	GO:0014012	4	6	0.00595012	0.0250409
ubiquinone binding	Gene Ontology	GO:0048039	4	6	0.00595012	0.0250409
isocitrate metabolic process	Gene Ontology	GO:0006102	4	6	0.00595012	0.0250409
meiotic spindle organization	Gene Ontology	GO:0000212	4	6	0.00595012	0.0250409
uterus morphogenesis	Gene Ontology	GO:0061038	4	6	0.00595012	0.0250409
positive regulation of nuclear cell cycle DNA replication	Gene Ontology	GO:0010571	4	6	0.00595012	0.0250409
paraspeckles	Gene Ontology	GO:0042382	4	6	0.00595012	0.0250409
protein-macromolecule adaptor activity	Gene Ontology	GO:0030674	15	76	0.00598799	0.025167
response to mechanical stimulus	Gene Ontology	GO:0009612	12	54	0.00603315	0.02534
cytosolic small ribosomal subunit	Gene Ontology	GO:0022627	11	47	0.00605442	0.0254126
transcription regulator complex	Gene Ontology	GO:0005667	33	226	0.00606985	0.0254605
DNA-binding transcription activator activity, RNA polymerase II-specific	Gene Ontology	GO:0001228	59	466	0.00616328	0.0258354
integral component of synaptic vesicle membrane	Gene Ontology	GO:0030285	9	34	0.00647452	0.0270509
lipopolysaccharide-mediated signaling pathway	Gene Ontology	GO:0031663	9	34	0.00647452	0.0270509
lung alveolus development	Gene Ontology	GO:0048286	9	34	0.00647452	0.0270509
protein localization to nucleus	Gene Ontology	GO:0034504	9	34	0.00647452	0.0270509
regulation of mRNA splicing, via spliceosome	Gene Ontology	GO:0048024	6	16	0.00658466	0.0273137
sperm axoneme assembly	Gene Ontology	GO:0007288	6	16	0.00658466	0.0273137
positive regulation of vascular endothelial cell proliferation	Gene Ontology	GO:1905564	6	16	0.00658466	0.0273137
respiratory electron transport chain	Gene Ontology	GO:0022904	6	16	0.00658466	0.0273137
regulation of protein secretion	Gene Ontology	GO:0050708	6	16	0.00658466	0.0273137
ventricular trabecula myocardium morphogenesis	Gene Ontology	GO:0003222	6	16	0.00658466	0.0273137
CCR4-NOT complex	Gene Ontology	GO:0030014	6	16	0.00658466	0.0273137
Ada2/Gcn5/Ada3 transcription activator complex	Gene Ontology	GO:0005671	6	16	0.00658466	0.0273137
insulin-like growth factor receptor binding	Gene Ontology	GO:0005159	6	16	0.00658466	0.0273137
Wnt-activated receptor activity	Gene Ontology	GO:0042813	6	16	0.00658466	0.0273137
negative regulation of protein binding	Gene Ontology	GO:0032091	15	77	0.00663383	0.0274997
damaged DNA binding	Gene Ontology	GO:0003684	12	55	0.00682243	0.0282447
histone acetyltransferase binding	Gene Ontology	GO:0035035	8	28	0.00690804	0.0283502
nucleotide-excision repair, preincision complex assembly	Gene Ontology	GO:0006294	8	28	0.00690804	0.0283502
regulation of calcium ion transport	Gene Ontology	GO:0051924	8	28	0.00690804	0.0283502
neurotransmitter transport	Gene Ontology	GO:0006836	8	28	0.00690804	0.0283502
neuronal cell body membrane	Gene Ontology	GO:0032809	8	28	0.00690804	0.0283502
nuclear inner membrane	Gene Ontology	GO:0005637	11	48	0.00691164	0.0283502
postreplication repair	Gene Ontology	GO:0006301	5	11	0.00695937	0.0283502
outer dynein arm	Gene Ontology	GO:0036157	5	11	0.00695937	0.0283502
cellular response to potassium ion	Gene Ontology	GO:0035865	5	11	0.00695937	0.0283502
positive regulation of endopeptidase activity	Gene Ontology	GO:0010950	5	11	0.00695937	0.0283502
axonemal dynein complex assembly	Gene Ontology	GO:0070286	5	11	0.00695937	0.0283502
pre-mRNA intronic binding	Gene Ontology	GO:0097157	5	11	0.00695937	0.0283502
positive regulation of cell cycle G1/S phase transition	Gene Ontology	GO:1902808	5	11	0.00695937	0.0283502
nucleoside monophosphate phosphorylation	Gene Ontology	GO:0046940	5	11	0.00695937	0.0283502
mitochondrial respiratory chain complex IV	Gene Ontology	GO:0005751	5	11	0.00695937	0.0283502
UV-damage excision repair	Gene Ontology	GO:0070914	5	11	0.00695937	0.0283502
vinculin binding	Gene Ontology	GO:0017166	5	11	0.00695937	0.0283502
intracellular cholesterol transport	Gene Ontology	GO:0032367	5	11	0.00695937	0.0283502
regulation of synapse structure or activity	Gene Ontology	GO:0050803	5	11	0.00695937	0.0283502
epithelial cilium movement involved in determination of left/right asymmetry	Gene Ontology	GO:0060287	5	11	0.00695937	0.0283502
peptidyl-proline hydroxylation to 4-hydroxy-L-proline	Gene Ontology	GO:0018401	5	11	0.00695937	0.0283502
inhibitory postsynaptic potential	Gene Ontology	GO:0060080	5	11	0.00695937	0.0283502
cellular response to forskolin	Gene Ontology	GO:1904322	5	11	0.00695937	0.0283502
chaperonin-containing T-complex	Gene Ontology	GO:0005832	5	11	0.00695937	0.0283502
protein import into peroxisome matrix	Gene Ontology	GO:0016558	5	11	0.00695937	0.0283502
negative regulation of mRNA splicing, via spliceosome	Gene Ontology	GO:0048025	7	22	0.00703742	0.0285642
aorta development	Gene Ontology	GO:0035904	7	22	0.00703742	0.0285642
carbohydrate phosphorylation	Gene Ontology	GO:0046835	7	22	0.00703742	0.0285642
negative regulation of proteolysis	Gene Ontology	GO:0045861	7	22	0.00703742	0.0285642
positive regulation of protein binding	Gene Ontology	GO:0032092	14	70	0.00703886	0.0285642
animal organ morphogenesis	Gene Ontology	GO:0009887	22	134	0.0072074	0.0292295
activating transcription factor binding	Gene Ontology	GO:0033613	9	35	0.00756927	0.0306384
SNAP receptor activity	Gene Ontology	GO:0005484	9	35	0.00756927	0.0306384
phosphatase activity	Gene Ontology	GO:0016791	12	56	0.00769078	0.031071
retina development in camera-type eye	Gene Ontology	GO:0060041	12	56	0.00769078	0.031071
negative regulation of protein phosphorylation	Gene Ontology	GO:0001933	14	71	0.00781682	0.0315401
ubiquitin-dependent ERAD pathway	Gene Ontology	GO:0030433	14	71	0.00781682	0.0315401
dendrite development	Gene Ontology	GO:0016358	10	42	0.00784899	0.0315897
camera-type eye development	Gene Ontology	GO:0043010	10	42	0.00784899	0.0315897
ubiquitin conjugating enzyme activity	Gene Ontology	GO:0061631	10	42	0.00784899	0.0315897
blastocyst hatching	Gene Ontology	GO:0001835	8	29	0.00820342	0.0328292
beta-catenin-TCF complex assembly	Gene Ontology	GO:1904837	8	29	0.00820342	0.0328292
protein export from nucleus	Gene Ontology	GO:0006611	8	29	0.00820342	0.0328292
neuronal action potential	Gene Ontology	GO:0019228	8	29	0.00820342	0.0328292
mRNA catabolic process	Gene Ontology	GO:0006402	8	29	0.00820342	0.0328292
metanephros development	Gene Ontology	GO:0001656	8	29	0.00820342	0.0328292
cortical actin cytoskeleton organization	Gene Ontology	GO:0030866	8	29	0.00820342	0.0328292
signaling receptor complex adaptor activity	Gene Ontology	GO:0030159	8	29	0.00820342	0.0328292
long-term synaptic depression	Gene Ontology	GO:0060292	6	17	0.00831086	0.0329276
regulation of calcium ion-dependent exocytosis	Gene Ontology	GO:0017158	6	17	0.00831086	0.0329276
platelet alpha granule membrane	Gene Ontology	GO:0031092	6	17	0.00831086	0.0329276
regulation of autophagy of mitochondrion	Gene Ontology	GO:1903146	6	17	0.00831086	0.0329276
acetyltransferase activity	Gene Ontology	GO:0016407	6	17	0.00831086	0.0329276
dystrophin-associated glycoprotein complex	Gene Ontology	GO:0016010	6	17	0.00831086	0.0329276
long-chain fatty acid transporter activity	Gene Ontology	GO:0005324	6	17	0.00831086	0.0329276
Golgi-associated vesicle	Gene Ontology	GO:0005798	6	17	0.00831086	0.0329276
four-way junction DNA binding	Gene Ontology	GO:0000400	6	17	0.00831086	0.0329276
vesicle transport along microtubule	Gene Ontology	GO:0047496	6	17	0.00831086	0.0329276
cellular respiration	Gene Ontology	GO:0045333	6	17	0.00831086	0.0329276
regulation of keratinocyte differentiation	Gene Ontology	GO:0045616	6	17	0.00831086	0.0329276
inner ear receptor cell stereocilium organization	Gene Ontology	GO:0060122	6	17	0.00831086	0.0329276
establishment of epithelial cell apical/basal polarity	Gene Ontology	GO:0045198	6	17	0.00831086	0.0329276
nucleotide-excision repair, DNA gap filling	Gene Ontology	GO:0006297	7	23	0.00855247	0.0337377
cell projection assembly	Gene Ontology	GO:0030031	7	23	0.00855247	0.0337377
positive regulation of intracellular protein transport	Gene Ontology	GO:0090316	7	23	0.00855247	0.0337377
preribosome, large subunit precursor	Gene Ontology	GO:0030687	7	23	0.00855247	0.0337377
artery morphogenesis	Gene Ontology	GO:0048844	7	23	0.00855247	0.0337377
Rac GTPase binding	Gene Ontology	GO:0048365	12	57	0.00864339	0.0339612
regulation of Ras protein signal transduction	Gene Ontology	GO:0046578	4	7	0.00875866	0.0339612
atrioventricular canal development	Gene Ontology	GO:0036302	4	7	0.00875866	0.0339612
left/right pattern formation	Gene Ontology	GO:0060972	4	7	0.00875866	0.0339612
annealing helicase activity	Gene Ontology	GO:0036310	4	7	0.00875866	0.0339612
positive regulation of mRNA 3'-end processing	Gene Ontology	GO:0031442	4	7	0.00875866	0.0339612
cerebral cortex regionalization	Gene Ontology	GO:0021796	4	7	0.00875866	0.0339612
cellular response to hydroperoxide	Gene Ontology	GO:0071447	4	7	0.00875866	0.0339612
plus-end-directed vesicle transport along microtubule	Gene Ontology	GO:0072383	4	7	0.00875866	0.0339612
MutLalpha complex binding	Gene Ontology	GO:0032405	4	7	0.00875866	0.0339612
oxidized purine DNA binding	Gene Ontology	GO:0032357	4	7	0.00875866	0.0339612
sialic acid transport	Gene Ontology	GO:0015739	4	7	0.00875866	0.0339612
fucose metabolic process	Gene Ontology	GO:0006004	4	7	0.00875866	0.0339612
apical junction assembly	Gene Ontology	GO:0043297	4	7	0.00875866	0.0339612
response to folic acid	Gene Ontology	GO:0051593	4	7	0.00875866	0.0339612
fat pad development	Gene Ontology	GO:0060613	4	7	0.00875866	0.0339612
eukaryotic translation initiation factor 3 complex, eIF3m	Gene Ontology	GO:0071541	4	7	0.00875866	0.0339612
monovalent inorganic cation transport	Gene Ontology	GO:0015672	4	7	0.00875866	0.0339612
cellular water homeostasis	Gene Ontology	GO:0009992	4	7	0.00875866	0.0339612
NEDD8-specific protease activity	Gene Ontology	GO:0019784	4	7	0.00875866	0.0339612
protein lipoylation	Gene Ontology	GO:0009249	4	7	0.00875866	0.0339612
pre-snoRNP complex	Gene Ontology	GO:0070761	4	7	0.00875866	0.0339612
endonucleolytic cleavage in 5'-ETS of tricistronic rRNA transcript (SSU-rRNA, 5.8S rRNA, LSU-rRNA)	Gene Ontology	GO:0000480	4	7	0.00875866	0.0339612
transferrin transport	Gene Ontology	GO:0033572	9	36	0.00879962	0.0340992
skeletal muscle tissue development	Gene Ontology	GO:0007519	11	50	0.00890812	0.0344567
SNARE complex	Gene Ontology	GO:0031201	11	50	0.00890812	0.0344567
skeletal system development	Gene Ontology	GO:0001501	22	137	0.00896954	0.0346731
intermembrane lipid transfer	Gene Ontology	GO:0120009	10	43	0.00899152	0.034737
positive regulation of podosome assembly	Gene Ontology	GO:0071803	5	12	0.00921375	0.0352528
lysine catabolic process	Gene Ontology	GO:0006554	5	12	0.00921375	0.0352528
positive regulation of mitotic metaphase/anaphase transition	Gene Ontology	GO:0045842	5	12	0.00921375	0.0352528
hepatocyte growth factor receptor signaling pathway	Gene Ontology	GO:0048012	5	12	0.00921375	0.0352528
response to copper ion	Gene Ontology	GO:0046688	5	12	0.00921375	0.0352528
regulation of fibroblast migration	Gene Ontology	GO:0010762	5	12	0.00921375	0.0352528
histone mRNA metabolic process	Gene Ontology	GO:0008334	5	12	0.00921375	0.0352528
nuclear replication fork	Gene Ontology	GO:0043596	5	12	0.00921375	0.0352528
neurotransmitter biosynthetic process	Gene Ontology	GO:0042136	5	12	0.00921375	0.0352528
catalytic complex	Gene Ontology	GO:1902494	5	12	0.00921375	0.0352528
GATOR2 complex	Gene Ontology	GO:0061700	5	12	0.00921375	0.0352528
lipoprotein transport	Gene Ontology	GO:0042953	5	12	0.00921375	0.0352528
mitochondrial respiratory chain complex III	Gene Ontology	GO:0005750	5	12	0.00921375	0.0352528
STAGA complex	Gene Ontology	GO:0030914	5	12	0.00921375	0.0352528
mRNA cap binding complex	Gene Ontology	GO:0005845	5	12	0.00921375	0.0352528
sodium:proton antiporter activity	Gene Ontology	GO:0015385	5	12	0.00921375	0.0352528
regulation of cell cycle	Gene Ontology	GO:0051726	20	121	0.00946032	0.0361745
protein serine/threonine kinase activator activity	Gene Ontology	GO:0043539	8	30	0.00967248	0.036897
negative regulation of DNA binding	Gene Ontology	GO:0043392	8	30	0.00967248	0.036897
cellular response to gamma radiation	Gene Ontology	GO:0071480	8	30	0.00967248	0.036897
chaperone-mediated protein folding	Gene Ontology	GO:0061077	8	30	0.00967248	0.036897
integral component of postsynaptic density membrane	Gene Ontology	GO:0099061	11	51	0.01006	0.0382606
positive regulation of actin filament polymerization	Gene Ontology	GO:0030838	11	51	0.01006	0.0382606
synapse organization	Gene Ontology	GO:0050808	11	51	0.01006	0.0382606
extracellular space	Gene Ontology	GO:0005615	167	1572	0.0101404	0.0385434
ureteric bud development	Gene Ontology	GO:0001657	9	37	0.0101756	0.0385847
anion transmembrane transport	Gene Ontology	GO:0098656	9	37	0.0101756	0.0385847
Wnt signaling pathway, calcium modulating pathway	Gene Ontology	GO:0007223	9	37	0.0101756	0.0385847
positive regulation of smoothened signaling pathway	Gene Ontology	GO:0045880	9	37	0.0101756	0.0385847
chromatin DNA binding	Gene Ontology	GO:0031490	13	66	0.010224	0.038674
roof of mouth development	Gene Ontology	GO:0060021	13	66	0.010224	0.038674
regulation of phosphoprotein phosphatase activity	Gene Ontology	GO:0043666	10	44	0.010257	0.038674
catalytic activity	Gene Ontology	GO:0003824	10	44	0.010257	0.038674
nucleus organization	Gene Ontology	GO:0006997	7	24	0.0102939	0.038674
phospholipid biosynthetic process	Gene Ontology	GO:0008654	7	24	0.0102939	0.038674
arachidonic acid secretion	Gene Ontology	GO:0050482	7	24	0.0102939	0.038674
regulation of cell morphogenesis	Gene Ontology	GO:0022604	7	24	0.0102939	0.038674
cyclosporin A binding	Gene Ontology	GO:0016018	7	24	0.0102939	0.038674
sister chromatid cohesion	Gene Ontology	GO:0007062	7	24	0.0102939	0.038674
positive regulation of protein autophosphorylation	Gene Ontology	GO:0031954	7	24	0.0102939	0.038674
regulation of small GTPase mediated signal transduction	Gene Ontology	GO:0051056	22	139	0.0103272	0.038674
peptide hormone processing	Gene Ontology	GO:0016486	6	18	0.010339	0.038674
NLS-bearing protein import into nucleus	Gene Ontology	GO:0006607	6	18	0.010339	0.038674
DNA polymerase binding	Gene Ontology	GO:0070182	6	18	0.010339	0.038674
protein targeting to lysosome	Gene Ontology	GO:0006622	6	18	0.010339	0.038674
negative regulation of focal adhesion assembly	Gene Ontology	GO:0051895	6	18	0.010339	0.038674
mitochondrial electron transport, cytochrome c to oxygen	Gene Ontology	GO:0006123	6	18	0.010339	0.038674
regulation of release of sequestered calcium ion into cytosol by sarcoplasmic reticulum	Gene Ontology	GO:0010880	6	18	0.010339	0.038674
zinc ion transmembrane transport	Gene Ontology	GO:0071577	6	18	0.010339	0.038674
SH3 domain binding	Gene Ontology	GO:0017124	21	131	0.0106677	0.0398566
regulation of signal transduction by p53 class mediator	Gene Ontology	GO:1901796	21	131	0.0106677	0.0398566
autophagosome assembly	Gene Ontology	GO:0000045	12	59	0.0108224	0.0403873
integral component of presynaptic membrane	Gene Ontology	GO:0099056	12	59	0.0108224	0.0403873
positive regulation of type I interferon production	Gene Ontology	GO:0032481	11	52	0.011323	0.0420865
nuclear receptor transcription coactivator activity	Gene Ontology	GO:0030374	11	52	0.011323	0.0420865
peroxidase activity	Gene Ontology	GO:0004601	8	31	0.0113283	0.0420865
endothelial cell migration	Gene Ontology	GO:0043542	8	31	0.0113283	0.0420865
response to zinc ion	Gene Ontology	GO:0010043	8	31	0.0113283	0.0420865
G protein-coupled receptor binding	Gene Ontology	GO:0001664	13	67	0.0113307	0.0420865
negative regulation of I-kappaB kinase/NF-kappaB signaling	Gene Ontology	GO:0043124	10	45	0.0116534	0.0432094
anatomical structure development	Gene Ontology	GO:0048856	10	45	0.0116534	0.0432094
angiogenesis	Gene Ontology	GO:0001525	33	238	0.011664	0.0432233
peptidyl-tyrosine dephosphorylation	Gene Ontology	GO:0035335	17	99	0.0116795	0.0432557
endosome organization	Gene Ontology	GO:0007032	9	38	0.0117072	0.043333
lung development	Gene Ontology	GO:0030324	15	83	0.0117696	0.0435387
protein polyglutamylation	Gene Ontology	GO:0018095	5	13	0.0119244	0.0437046
ATP synthesis coupled proton transport	Gene Ontology	GO:0015986	5	13	0.0119244	0.0437046
COPI vesicle coat	Gene Ontology	GO:0030126	5	13	0.0119244	0.0437046
adenylate cyclase binding	Gene Ontology	GO:0008179	5	13	0.0119244	0.0437046
negative regulation of intracellular estrogen receptor signaling pathway	Gene Ontology	GO:0033147	5	13	0.0119244	0.0437046
regulation of cardiac muscle cell contraction	Gene Ontology	GO:0086004	5	13	0.0119244	0.0437046
inner cell mass cell proliferation	Gene Ontology	GO:0001833	5	13	0.0119244	0.0437046
GTP metabolic process	Gene Ontology	GO:0046039	5	13	0.0119244	0.0437046
negative regulation of microtubule polymerization	Gene Ontology	GO:0031115	5	13	0.0119244	0.0437046
tRNA 5'-leader removal	Gene Ontology	GO:0001682	5	13	0.0119244	0.0437046
purine ribonucleoside monophosphate biosynthetic process	Gene Ontology	GO:0009168	5	13	0.0119244	0.0437046
chloride ion binding	Gene Ontology	GO:0031404	5	13	0.0119244	0.0437046
histone deubiquitination	Gene Ontology	GO:0016578	5	13	0.0119244	0.0437046
phospholipid homeostasis	Gene Ontology	GO:0055091	5	13	0.0119244	0.0437046
negative regulation of protein import into nucleus	Gene Ontology	GO:0042308	5	13	0.0119244	0.0437046
nucleotide binding	Gene Ontology	GO:0000166	12	60	0.0120596	0.0439505
receptor tyrosine kinase binding	Gene Ontology	GO:0030971	12	60	0.0120596	0.0439505
cytoplasmic microtubule	Gene Ontology	GO:0005881	12	60	0.0120596	0.0439505
cartilage development	Gene Ontology	GO:0051216	12	60	0.0120596	0.0439505
synaptic transmission, cholinergic	Gene Ontology	GO:0007271	7	25	0.0122794	0.0439505
aromatase activity	Gene Ontology	GO:0070330	7	25	0.0122794	0.0439505
retinoic acid metabolic process	Gene Ontology	GO:0042573	7	25	0.0122794	0.0439505
GPI anchor biosynthetic process	Gene Ontology	GO:0006506	7	25	0.0122794	0.0439505
glycine transmembrane transporter activity	Gene Ontology	GO:0015187	4	8	0.0123095	0.0439505
neutrophil mediated immunity	Gene Ontology	GO:0002446	4	8	0.0123095	0.0439505
primary miRNA binding	Gene Ontology	GO:0070878	4	8	0.0123095	0.0439505
DNA strand renaturation	Gene Ontology	GO:0000733	4	8	0.0123095	0.0439505
positive regulation of ryanodine-sensitive calcium-release channel activity	Gene Ontology	GO:0060316	4	8	0.0123095	0.0439505
forebrain morphogenesis	Gene Ontology	GO:0048853	4	8	0.0123095	0.0439505
regulation of protein autophosphorylation	Gene Ontology	GO:0031952	4	8	0.0123095	0.0439505
L-ascorbic acid metabolic process	Gene Ontology	GO:0019852	4	8	0.0123095	0.0439505
regulation of synaptic vesicle endocytosis	Gene Ontology	GO:1900242	4	8	0.0123095	0.0439505
peptide disulfide oxidoreductase activity	Gene Ontology	GO:0015037	4	8	0.0123095	0.0439505
ossification involved in bone maturation	Gene Ontology	GO:0043931	4	8	0.0123095	0.0439505
protein deglycosylation	Gene Ontology	GO:0006517	4	8	0.0123095	0.0439505
endosomal vesicle fusion	Gene Ontology	GO:0034058	4	8	0.0123095	0.0439505
hydrogen peroxide biosynthetic process	Gene Ontology	GO:0050665	4	8	0.0123095	0.0439505
regulation of aerobic respiration	Gene Ontology	GO:1903715	4	8	0.0123095	0.0439505
anaphase-promoting complex binding	Gene Ontology	GO:0010997	4	8	0.0123095	0.0439505
positive regulation of flagellated sperm motility	Gene Ontology	GO:1902093	4	8	0.0123095	0.0439505
regulation of cell communication by electrical coupling involved in cardiac conduction	Gene Ontology	GO:1901844	4	8	0.0123095	0.0439505
folic acid transport	Gene Ontology	GO:0015884	4	8	0.0123095	0.0439505
ribonuclease MRP complex	Gene Ontology	GO:0000172	4	8	0.0123095	0.0439505
histone H3-K4 monomethylation	Gene Ontology	GO:0097692	4	8	0.0123095	0.0439505
regulation of organ growth	Gene Ontology	GO:0046620	4	8	0.0123095	0.0439505
TORC1 signaling	Gene Ontology	GO:0038202	4	8	0.0123095	0.0439505
mitochondrion transport along microtubule	Gene Ontology	GO:0047497	4	8	0.0123095	0.0439505
calcium-independent phospholipase A2 activity	Gene Ontology	GO:0047499	4	8	0.0123095	0.0439505
Derlin-1 retrotranslocation complex	Gene Ontology	GO:0036513	4	8	0.0123095	0.0439505
SRP-dependent cotranslational protein targeting to membrane, translocation	Gene Ontology	GO:0006616	4	8	0.0123095	0.0439505
tachykinin receptor signaling pathway	Gene Ontology	GO:0007217	4	8	0.0123095	0.0439505
proteasome regulatory particle	Gene Ontology	GO:0005838	4	8	0.0123095	0.0439505
spectrin-associated cytoskeleton	Gene Ontology	GO:0014731	4	8	0.0123095	0.0439505
peripheral nervous system myelin maintenance	Gene Ontology	GO:0032287	4	8	0.0123095	0.0439505
mannose metabolic process	Gene Ontology	GO:0006013	4	8	0.0123095	0.0439505
unmethylated CpG binding	Gene Ontology	GO:0045322	4	8	0.0123095	0.0439505
negative regulation of mRNA polyadenylation	Gene Ontology	GO:1900364	4	8	0.0123095	0.0439505
protein tyrosine phosphatase activity	Gene Ontology	GO:0004725	17	100	0.0126677	0.0448038
sodium ion import across plasma membrane	Gene Ontology	GO:0098719	6	19	0.0126947	0.0448038
cellular amino acid metabolic process	Gene Ontology	GO:0006520	6	19	0.0126947	0.0448038
regulation of mitochondrion organization	Gene Ontology	GO:0010821	6	19	0.0126947	0.0448038
intracellular transport	Gene Ontology	GO:0046907	6	19	0.0126947	0.0448038
regulation of blood vessel diameter	Gene Ontology	GO:0097746	6	19	0.0126947	0.0448038
regulation of protein-containing complex assembly	Gene Ontology	GO:0043254	6	19	0.0126947	0.0448038
post-Golgi vesicle-mediated transport	Gene Ontology	GO:0006892	6	19	0.0126947	0.0448038
protein O-linked mannosylation	Gene Ontology	GO:0035269	6	19	0.0126947	0.0448038
stereocilium tip	Gene Ontology	GO:0032426	6	19	0.0126947	0.0448038
neuron fate commitment	Gene Ontology	GO:0048663	6	19	0.0126947	0.0448038
telomere maintenance via telomerase	Gene Ontology	GO:0007004	6	19	0.0126947	0.0448038
regulation of mitotic spindle assembly	Gene Ontology	GO:1901673	6	19	0.0126947	0.0448038
osteoblast development	Gene Ontology	GO:0002076	6	19	0.0126947	0.0448038
stress-activated protein kinase signaling cascade	Gene Ontology	GO:0031098	6	19	0.0126947	0.0448038
fatty-acyl-CoA binding	Gene Ontology	GO:0000062	6	19	0.0126947	0.0448038
nitric oxide mediated signal transduction	Gene Ontology	GO:0007263	6	19	0.0126947	0.0448038
exosome (RNase complex)	Gene Ontology	GO:0000178	6	19	0.0126947	0.0448038
cortical actin cytoskeleton	Gene Ontology	GO:0030864	11	53	0.0127034	0.0448038
keratinocyte differentiation	Gene Ontology	GO:0030216	11	53	0.0127034	0.0448038
regulation of catalytic activity	Gene Ontology	GO:0050790	11	53	0.0127034	0.0448038
Schaffer collateral - CA1 synapse	Gene Ontology	GO:0098685	15	84	0.0128665	0.0453538
regulation of microtubule cytoskeleton organization	Gene Ontology	GO:0070507	8	32	0.013184	0.0463353
microtubule associated complex	Gene Ontology	GO:0005875	8	32	0.013184	0.0463353
positive regulation of TOR signaling	Gene Ontology	GO:0032008	8	32	0.013184	0.0463353
protein phosphatase 2A binding	Gene Ontology	GO:0051721	8	32	0.013184	0.0463353
cochlea development	Gene Ontology	GO:0090102	8	32	0.013184	0.0463353
inner ear development	Gene Ontology	GO:0048839	10	46	0.0131887	0.0463353
methylated histone binding	Gene Ontology	GO:0035064	12	61	0.0134024	0.0470155
negative regulation of G0 to G1 transition	Gene Ontology	GO:0070317	9	39	0.0134045	0.0470155
chondrocyte differentiation	Gene Ontology	GO:0002062	9	39	0.0134045	0.0470155
thiol-dependent ubiquitin-specific protease activity	Gene Ontology	GO:0004843	18	109	0.0134317	0.0470851
stress fiber	Gene Ontology	GO:0001725	13	69	0.0138205	0.0483945
brush border	Gene Ontology	GO:0005903	11	54	0.0142079	0.0497238

[truncated: 8 more sheets: Supplementary Table 11, Supplementary Table 12, Supplementary Table 13, Supplementary Table 14, Supplementary Table 15, Supplementary Table 16, Supplementary Table 17, Supplementary Table 18]
